# Supplementary material for: Whole-transcriptome insights into light-responsive non-coding RNA networks regulating circadian clock and DNA repair in zebrafish
Source: Funct Integr Genomics. 2026 Apr 25;26(1):86. doi: 10.1007/s10142-026-01854-8 (PMC13110244; doi:10.1007/s10142-026-01854-8)
Supplement: Supplementary file 2 — Supplementary Material 2 [file 10142_2026_1854_MOESM2_ESM.zip › Additional file 2.xlsx]

## Sheet: lncRNA
t_name	t_id	class_code	chr	strand	start	end	t_name	num_exons	length	gene_id	gene_name
ENSDART00000091848	72130	0	chr8	+	9699127	9721538	ENSDART00000091848	13	1699	MSTRG.24689	gripap1
ENSDART00000126736	12915	0	chr13	+	16759682	16760808	ENSDART00000126736	2	725	MSTRG.4431	kcnma1a
ENSDART00000133292	74126	0	chr8	-	43385738	43386842	ENSDART00000133292	4	539	MSTRG.25341	ncor2
ENSDART00000134051	76922	0	chr9	-	32846154	32847484	ENSDART00000134051	3	690	ENSDARG00000012609	hpxa
ENSDART00000135279	21357	0	chr16	+	23294686	23297206	ENSDART00000135279	4	687	MSTRG.7290	efna1b
ENSDART00000136209	76393	0	chr9	+	24121106	24123115	ENSDART00000136209	3	748	MSTRG.26045	maip1
ENSDART00000136523	72471	0	chr8	-	16609886	16612968	ENSDART00000136523	12	756	MSTRG.24804	CU467861
ENSDART00000137871	72395	0	chr8	-	14578115	14578768	ENSDART00000137871	2	486	MSTRG.24780	cep350
ENSDART00000137937	75606	0	chr9	+	13076852	13089863	ENSDART00000137937	3	591	MSTRG.25865	bmpr2b
ENSDART00000138685	72326	0	chr8	-	13666427	13678415	ENSDART00000138685	5	949	MSTRG.24755	si:dkey-258f14
ENSDART00000139614	76004	0	chr9	-	21899611	21903109	ENSDART00000139614	4	895	MSTRG.25979	lmo7a
ENSDART00000139895	73057	0	chr8	-	23581510	23584211	ENSDART00000139895	3	846	MSTRG.24979	slc38a5b
ENSDART00000142987	76335	0	chr9	+	23808654	23809422	ENSDART00000142987	3	517	MSTRG.26032	dhrs12
ENSDART00000143747	56969	0	chr4	+	23133112	23134360	ENSDART00000143747	2	400	MSTRG.19900	mdm2
ENSDART00000145256	30346	0	chr19	-	26913424	26917550	ENSDART00000145256	6	789	MSTRG.10472	skiv2l
ENSDART00000145874	76718	0	chr9	-	30245637	30248034	ENSDART00000145874	3	827	MSTRG.26137	BX936337
ENSDART00000146634	72496	0	chr8	+	16682253	16683167	ENSDART00000146634	2	440	MSTRG.24808	si:ch211-198n5
ENSDART00000150119	77546	0	chr9	+	44430972	44469429	ENSDART00000150119	5	501	MSTRG.26383	ppp1r1c
ENSDART00000150281	75844	0	chr9	+	19489537	19491561	ENSDART00000150281	3	778	MSTRG.25929	si:ch211-140m22
ENSDART00000152446	2840	0	chr1	-	51459057	51459685	ENSDART00000152446	2	542	MSTRG.871	spred2a
ENSDART00000166303	76383	0	chr9	+	24066237	24088688	ENSDART00000166303	2	882	MSTRG.26043	lrrfip1a
ENSDART00000180637	46750	0	chr23	-	44553680	44565769	ENSDART00000180637	4	11853	ENSDARG00000099967	CU929143
ENSDART00000194055	74820	0	chr8	+	54115872	54134106	ENSDART00000194055	6	6183	MSTRG.25597	CABZ01085594
ENSDART00000194364	74821	0	chr8	+	54115872	54134106	ENSDART00000194364	7	5953	MSTRG.25597	CABZ01085594
ENSDART00000194367	77959	0	chr9	+	55684734	55698623	ENSDART00000194367	3	1805	MSTRG.26579	FP236644
ENSDART00000194818	73356	0	chr8	+	27179689	27180908	ENSDART00000194818	2	1129	ENSDARG00000117239	CR376741
ENSDART00000194860	6353	0	chr10	-	44268481	44275885	ENSDART00000194860	5	1933	MSTRG.2080	CABZ01074708
ENSDART00000039968	2792	0	chr1	+	50977554	50983939	ENSDART00000039968	3	514	MSTRG.847	mdh1aa
ENSDART00000133382	76917	0	chr9	-	32801738	32804908	ENSDART00000133382	4	867	MSTRG.26209	gatd3a
ENSDART00000133717	73479	0	chr8	+	30112624	30126083	ENSDART00000133717	3	748	MSTRG.25137	fancc
ENSDART00000138397	77572	0	chr9	-	44915836	44919778	ENSDART00000138397	4	542	MSTRG.26392	vil1
ENSDART00000138420	76316	0	chr9	+	23511983	23526252	ENSDART00000138420	2	540	MSTRG.26023	cntnap5a
ENSDART00000140605	72356	0	chr8	-	14029921	14043884	ENSDART00000140605	4	756	MSTRG.24767	atp2b3a
ENSDART00000142310	73554	0	chr8	-	31099970	31100590	ENSDART00000142310	2	507	MSTRG.25167	vgll4l
ENSDART00000142871	42679	0	chr22	+	17531024	17534007	ENSDART00000142871	2	947	MSTRG.14839	hnrnpm
ENSDART00000145684	72989	0	chr8	+	23106919	23109004	ENSDART00000145684	2	557	MSTRG.24955	ythdf1
ENSDART00000145771	47403	0	chr24	+	10417365	10464879	ENSDART00000145771	2	780	ENSDARG00000093108	CT573344
ENSDART00000146023	72548	0	chr8	-	17787308	17790863	ENSDART00000146023	4	1739	ENSDARG00000092746	si:ch211-150o23
ENSDART00000146910	4393	0	chr10	+	10728995	10737250	ENSDART00000146910	4	1557	ENSDARG00000078492	swi5
ENSDART00000147329	73207	0	chr8	-	25330553	25336173	ENSDART00000147329	6	892	MSTRG.25040	atp5pb
ENSDART00000154809	72467	0	chr8	-	16609666	16613493	ENSDART00000154809	12	1498	MSTRG.24804	CU467861
ENSDART00000165137	74764	0	chr8	-	53539571	53542414	ENSDART00000165137	3	522	MSTRG.25571	selenok
MSTRG.10102.2	29205	i	chr19	+	7244857	7246199	MSTRG.10102.2	2	1185	MSTRG.10102	FP101875
MSTRG.1043.1	3394	u	chr1	.	58274478	58274734	MSTRG.1043.1	1	257	MSTRG.1043	.
MSTRG.10630.2	30793	j	chr19	+	35013152	35017044	MSTRG.10630.2	5	914	MSTRG.10630	zgc:91910
MSTRG.10717.1	31037	u	chr19	.	41833375	41833682	MSTRG.10717.1	1	308	MSTRG.10717	.
MSTRG.10797.1	31276	u	chr19	-	43707477	43709632	MSTRG.10797.1	2	1505	MSTRG.10797	.
MSTRG.11264.1	32361	i	chr2	.	14376005	14376208	MSTRG.11264.1	1	204	MSTRG.11264	sgip1b
MSTRG.11354.2	32618	i	chr2	-	19591246	19595024	MSTRG.11354.2	2	1396	MSTRG.11354	pimr51
MSTRG.11467.1	33011	u	chr2	.	24619409	24619906	MSTRG.11467.1	1	498	MSTRG.11467	.
MSTRG.11617.1	33529	x	chr2	+	32266024	32266769	MSTRG.11617.1	2	271	MSTRG.11617	asap1a
MSTRG.1185.1	3797	j	chr10	-	1708071	1718395	MSTRG.1185.1	4	5610	MSTRG.1185	si:ch73-46j18
MSTRG.11913.2	34550	u	chr2	-	45599744	45603955	MSTRG.11913.2	2	262	MSTRG.11913	.
MSTRG.11913.6	34575	u	chr2	-	45603694	45618323	MSTRG.11913.6	3	263	MSTRG.11913	.
MSTRG.11922.1	34623	u	chr2	-	47286138	47288586	MSTRG.11922.1	2	262	MSTRG.11922	.
MSTRG.12120.1	35129	x	chr2	-	57159685	57165016	MSTRG.12120.1	3	392	MSTRG.12120	eef2b
MSTRG.12384.1	35796	u	chr20	+	7438026	7442623	MSTRG.12384.1	1	4598	MSTRG.12384	.
MSTRG.12430.1	35943	u	chr20	.	12272093	12273269	MSTRG.12430.1	1	1177	MSTRG.12430	.
MSTRG.12784.2	36936	x	chr20	+	30373081	30374894	MSTRG.12784.2	3	335	MSTRG.12784	rps7
MSTRG.13244.1	38294	u	chr20	.	54054205	54054843	MSTRG.13244.1	1	639	MSTRG.13244	.
MSTRG.13284.1	38377	o	chr20	+	55163931	55169751	MSTRG.13284.1	2	441	MSTRG.13284	CT027638
MSTRG.13284.2	38380	o	chr20	+	55164098	55169752	MSTRG.13284.2	2	251	MSTRG.13284	CT027638
MSTRG.13304.1	38465	o	chr21	+	625051	651995	MSTRG.13304.1	3	1894	MSTRG.13304	.
MSTRG.13386.1	38590	o	chr21	-	2268719	2269491	MSTRG.13386.1	2	686	MSTRG.13386	si:ch73-299h12
MSTRG.13823.1	39947	x	chr21	-	25216469	25219250	MSTRG.13823.1	2	269	MSTRG.13823	sycn
MSTRG.14170.1	40905	x	chr21	+	42972264	42973089	MSTRG.14170.1	2	276	MSTRG.14170	dpysl3
MSTRG.14607.1	42068	x	chr22	-	8622518	8622841	MSTRG.14607.1	1	324	MSTRG.14607	CR450686
MSTRG.14959.1	43045	x	chr22	-	22826080	22861485	MSTRG.14959.1	5	983	MSTRG.14959	CABZ01039424
MSTRG.14988.4	43135	u	chr22	-	24686766	24687155	MSTRG.14988.4	2	287	MSTRG.14988	.
MSTRG.15335.5	44190	j	chr23	-	3751458	3758716	MSTRG.15335.5	5	2428	MSTRG.15335	hmga1a
MSTRG.15708.1	45302	j	chr23	+	22572344	22591370	MSTRG.15708.1	5	969	MSTRG.15708	CR388207
MSTRG.15781.1	45513	u	chr23	.	25811809	25812119	MSTRG.15781.1	1	311	MSTRG.15781	.
MSTRG.16272.1	46867	u	chr23	+	45633411	45636364	MSTRG.16272.1	3	326	MSTRG.16272	.
MSTRG.167.1	554	u	chr1	.	9077652	9078348	MSTRG.167.1	1	697	MSTRG.167	.
MSTRG.17041.1	49075	u	chr24	-	41320991	41334652	MSTRG.17041.1	2	525	MSTRG.17041	.
MSTRG.1711.1	5335	o	chr10	-	28146459	28256142	MSTRG.1711.1	7	3321	MSTRG.1711	rps6kb1a
MSTRG.17978.1	51502	u	chr25	-	37424330	37478704	MSTRG.17978.1	3	622	MSTRG.17978	ZNF276
MSTRG.18103.2	51881	i	chr3	-	5944189	5946795	MSTRG.18103.2	2	1881	MSTRG.18103	BX284638
MSTRG.18722.1	53606	u	chr3	.	32225356	32226746	MSTRG.18722.1	1	1391	MSTRG.18722	.
MSTRG.18798.1	53928	u	chr3	-	34174004	34180364	MSTRG.18798.1	9	1521	MSTRG.18798	yipf2
MSTRG.19050.1	54644	u	chr3	.	48613597	48614157	MSTRG.19050.1	1	561	MSTRG.19050	.
MSTRG.20112.1	58242	u	chr4	.	50767688	50768167	MSTRG.20112.1	1	480	MSTRG.20112	.
MSTRG.20132.1	58493	u	chr4	-	55762317	55762828	MSTRG.20132.1	1	512	MSTRG.20132	.
MSTRG.20137.1	58498	o	chr4	-	55780565	55784191	MSTRG.20137.1	2	372	MSTRG.20137	CT583728
MSTRG.20137.3	58507	o	chr4	-	55796755	55800387	MSTRG.20137.3	2	378	MSTRG.20137	CT583728
MSTRG.20261.1	59233	u	chr4	.	70680595	70680867	MSTRG.20261.1	1	273	MSTRG.20261	.
MSTRG.20336.1	59539	i	chr4	-	74963967	74966283	MSTRG.20336.1	1	2317	MSTRG.20336	nup50
MSTRG.20424.11	59799	o	chr4	-	77556843	77560303	MSTRG.20424.11	3	819	MSTRG.20424	AL935186
MSTRG.20424.7	59789	o	chr4	-	77556153	77560295	MSTRG.20424.7	2	371	MSTRG.20424	AL935186
MSTRG.20425.24	59820	u	chr4	+	77558138	77559903	MSTRG.20425.24	2	788	MSTRG.20425	.
MSTRG.20459.1	59922	o	chr5	+	815108	835723	MSTRG.20459.1	5	1196	MSTRG.20459	BX537263
MSTRG.20459.13	59962	o	chr5	+	822321	835348	MSTRG.20459.13	3	1017	MSTRG.20459	BX537263
MSTRG.20459.14	59963	o	chr5	+	822700	835412	MSTRG.20459.14	3	888	MSTRG.20459	BX537263
MSTRG.20459.19	59967	o	chr5	+	823150	832681	MSTRG.20459.19	2	481	MSTRG.20459	BX537263
MSTRG.20459.26	59975	o	chr5	+	823209	835346	MSTRG.20459.26	3	1904	MSTRG.20459	BX537263
MSTRG.20459.28	59977	o	chr5	+	823211	835347	MSTRG.20459.28	3	843	MSTRG.20459	BX537263
MSTRG.20459.30	59979	o	chr5	+	823224	835341	MSTRG.20459.30	3	706	MSTRG.20459	BX537263
MSTRG.20459.33	59982	o	chr5	+	823226	835344	MSTRG.20459.33	2	976	MSTRG.20459	BX537263
MSTRG.20460.26	59959	o	chr5	-	821388	835348	MSTRG.20460.26	3	946	MSTRG.20460	BX537263
MSTRG.20460.39	59999	o	chr5	-	832318	835346	MSTRG.20460.39	2	591	MSTRG.20460	BX537263
MSTRG.20568.1	60227	i	chr5	.	4565707	4565993	MSTRG.20568.1	1	287	MSTRG.20568	CABZ01058647
MSTRG.20818.1	60849	i	chr5	.	19500847	19501066	MSTRG.20818.1	1	220	MSTRG.20818	mvk
MSTRG.20989.1	61343	i	chr5	-	26111356	26111583	MSTRG.20989.1	1	228	MSTRG.20989	ela3l
MSTRG.21055.1	61541	i	chr5	.	29016350	29016935	MSTRG.21055.1	1	586	MSTRG.21055	whrnb
MSTRG.21085.1	61623	u	chr5	+	29997257	29997811	MSTRG.21085.1	1	555	MSTRG.21085	.
MSTRG.21368.2	62564	x	chr5	+	41830801	41837934	MSTRG.21368.2	3	427	MSTRG.21368	si:dkey-65b12
MSTRG.21559.1	63221	u	chr5	.	55359508	55361445	MSTRG.21559.1	1	1938	MSTRG.21559	.
MSTRG.21671.2	63520	j	chr5	+	61998672	62005081	MSTRG.21671.2	6	688	MSTRG.21671	selenow1
MSTRG.21936.1	64201	j	chr6	-	344423	351021	MSTRG.21936.1	3	678	MSTRG.21936	pde6ha
MSTRG.21937.1	64204	u	chr6	.	357732	358232	MSTRG.21937.1	1	501	MSTRG.21937	.
MSTRG.21939.1	64205	u	chr6	.	361698	362625	MSTRG.21939.1	1	928	MSTRG.21939	.
MSTRG.21977.1	64248	u	chr6	+	1162019	1162409	MSTRG.21977.1	2	371	MSTRG.21977	txnrd3
MSTRG.22017.1	64365	u	chr6	.	3421018	3421249	MSTRG.22017.1	1	232	MSTRG.22017	.
MSTRG.22252.1	65095	u	chr6	-	14942497	14948266	MSTRG.22252.1	2	226	MSTRG.22252	.
MSTRG.22276.1	65154	u	chr6	.	16429476	16431963	MSTRG.22276.1	1	2488	MSTRG.22276	.
MSTRG.22384.1	65444	u	chr6	.	22304647	22305288	MSTRG.22384.1	1	642	MSTRG.22384	.
MSTRG.23003.1	67202	x	chr6	+	57622295	57634321	MSTRG.23003.1	2	888	MSTRG.23003	CU693502
MSTRG.23043.1	67292	u	chr6	+	59575546	59638250	MSTRG.23043.1	3	1204	MSTRG.23043	.
MSTRG.23080.7	67393	o	chr7	-	5446	9926	MSTRG.23080.7	4	1182	MSTRG.23080	FO704772
MSTRG.23081.10	67388	o	chr7	+	3253	8606	MSTRG.23081.10	3	894	MSTRG.23081	FO704772
MSTRG.23081.16	67402	o	chr7	+	6238	8538	MSTRG.23081.16	2	1095	MSTRG.23081	FO704772
MSTRG.23081.9	67384	o	chr7	+	2789	8616	MSTRG.23081.9	3	669	MSTRG.23081	FO704772
MSTRG.23176.5	67762	o	chr7	-	5913258	5977093	MSTRG.23176.5	2	247	MSTRG.23176	CU459186
MSTRG.23320.1	68156	u	chr7	.	13862328	13863844	MSTRG.23320.1	1	1517	MSTRG.23320	.
MSTRG.23461.2	68626	o	chr7	+	21787643	21806334	MSTRG.23461.2	3	1013	MSTRG.23461	tmem88b
MSTRG.23606.2	69053	x	chr7	-	26329638	26340167	MSTRG.23606.2	3	317	MSTRG.23606	zanl
MSTRG.23607.1	69055	x	chr7	-	26333940	26339705	MSTRG.23607.1	2	201	MSTRG.23607	zanl
MSTRG.23796.1	69719	i	chr7	-	35392705	35393108	MSTRG.23796.1	1	404	MSTRG.23796	lpcat2
MSTRG.23970.2	70373	j	chr7	+	47287080	47358493	MSTRG.23970.2	17	2282	MSTRG.23970	dpy19l3
MSTRG.24372.1	71415	u	chr7	-	72106838	72178909	MSTRG.24372.1	18	5216	MSTRG.24372	SIPA1
MSTRG.24402.1	71488	x	chr7	+	73243957	73260838	MSTRG.24402.1	8	1594	MSTRG.24402	.
MSTRG.24427.1	71542	o	chr7	-	73819242	73859299	MSTRG.24427.1	2	265	MSTRG.24427	zgc:92594
MSTRG.2459.5	7394	o	chr11	-	12220892	12289663	MSTRG.2459.5	2	290	MSTRG.2459	zgc:174357
MSTRG.24603.1	71923	u	chr8	.	5198546	5199636	MSTRG.24603.1	1	1091	MSTRG.24603	.
MSTRG.2462.1	7375	o	chr11	+	12187306	12373962	MSTRG.2462.1	3	297	MSTRG.2462	BX469912
MSTRG.2462.23	7437	o	chr11	+	12373666	12388830	MSTRG.2462.23	2	284	MSTRG.2462	BX000700
MSTRG.2462.3	7377	o	chr11	+	12187309	12711996	MSTRG.2462.3	3	294	MSTRG.2462	BX469912
MSTRG.2462.6	7395	o	chr11	+	12223460	12326499	MSTRG.2462.6	2	296	MSTRG.2462	BX469912
MSTRG.25494.1	74584	u	chr8	.	51154549	51154873	MSTRG.25494.1	1	325	MSTRG.25494	.
MSTRG.25670.4	75022	x	chr9	-	1317942	1331216	MSTRG.25670.4	3	474	MSTRG.25670	FP102120
MSTRG.25672.13	75018	o	chr9	+	1317941	1331105	MSTRG.25672.13	3	266	MSTRG.25672	FP102120
MSTRG.25752.1	75243	u	chr9	-	5365507	5590017	MSTRG.25752.1	3	3227	MSTRG.25752	.
MSTRG.25939.1	75872	i	chr9	.	19747025	19747444	MSTRG.25939.1	1	420	MSTRG.25939	si:ch211-141e20
MSTRG.25992.3	76053	x	chr9	+	22098731	22310243	MSTRG.25992.3	2	215	MSTRG.25992	crygm2d14
MSTRG.25996.1	76183	x	chr9	+	22298908	22310628	MSTRG.25996.1	2	214	MSTRG.25996	crygm2d21
MSTRG.2605.1	7928	u	chr11	-	20115059	20124129	MSTRG.2605.1	2	1466	MSTRG.2605	.
MSTRG.26212.1	76928	u	chr9	+	32891941	32893420	MSTRG.26212.1	2	1425	MSTRG.26212	.
MSTRG.2631.1	7976	u	chr11	.	22241356	22241712	MSTRG.2631.1	1	357	MSTRG.2631	.
MSTRG.26407.1	77612	i	chr9	.	46181545	46181776	MSTRG.26407.1	1	232	MSTRG.26407	hdac4
MSTRG.291.1	967	u	chr1	.	16297702	16297906	MSTRG.291.1	1	205	MSTRG.291	.
MSTRG.2961.1	8966	i	chr11	.	39115648	39115914	MSTRG.2961.1	1	267	MSTRG.2961	ap5b1
MSTRG.321.1	1063	u	chr1	-	18172404	18172709	MSTRG.321.1	2	222	MSTRG.321	.
MSTRG.3264.1	9635	u	chr12	.	3185382	3185901	MSTRG.3264.1	1	520	MSTRG.3264	.
MSTRG.3942.1	11583	i	chr12	.	44082162	44082398	MSTRG.3942.1	1	237	MSTRG.3942	si:ch73-329n5
MSTRG.4640.1	13568	u	chr13	.	29437130	29437345	MSTRG.4640.1	1	216	MSTRG.4640	.
MSTRG.4641.1	13569	u	chr13	.	29438770	29439286	MSTRG.4641.1	1	517	MSTRG.4641	.
MSTRG.4642.1	13570	u	chr13	.	29440207	29441005	MSTRG.4642.1	1	799	MSTRG.4642	.
MSTRG.4643.1	13571	u	chr13	.	29441394	29442900	MSTRG.4643.1	1	1507	MSTRG.4643	.
MSTRG.5367.1	15496	u	chr14	.	13728947	13729208	MSTRG.5367.1	1	262	MSTRG.5367	.
MSTRG.5608.1	16311	i	chr14	.	31493367	31493722	MSTRG.5608.1	1	356	MSTRG.5608	phf6
MSTRG.601.8	1990	j	chr1	+	36693078	36698255	MSTRG.601.8	2	461	MSTRG.601	ednraa
MSTRG.6199.1	18018	u	chr15	.	12462753	12462974	MSTRG.6199.1	1	222	MSTRG.6199	.
MSTRG.6412.2	18709	x	chr15	+	23643771	23644173	MSTRG.6412.2	3	304	MSTRG.6412	ckmb
MSTRG.6566.1	19163	u	chr15	.	30320115	30321401	MSTRG.6566.1	1	1287	MSTRG.6566	.
MSTRG.67.1	227	x	chr1	-	1699079	1843420	MSTRG.67.1	4	375	MSTRG.67	atp1a1a
MSTRG.6711.2	19832	u	chr15	+	42223871	42225545	MSTRG.6711.2	2	1182	MSTRG.6711	.
MSTRG.68.1	250	u	chr1	-	1851816	1853623	MSTRG.68.1	2	746	MSTRG.68	.
MSTRG.7006.1	20532	j	chr16	-	7836336	7881252	MSTRG.7006.1	3	343	MSTRG.7006	CABZ01061349
MSTRG.711.1	2350	u	chr1	+	44173245	44229075	MSTRG.711.1	19	5092	MSTRG.711	ctnnd1
MSTRG.7148.1	20956	u	chr16	.	15937754	15937986	MSTRG.7148.1	1	233	MSTRG.7148	.
MSTRG.7207.1	21118	i	chr16	.	19342576	19342931	MSTRG.7207.1	1	356	MSTRG.7207	dnah11
MSTRG.7265.1	21296	u	chr16	+	22158056	22159246	MSTRG.7265.1	3	350	MSTRG.7265	.
MSTRG.7476.1	21848	u	chr16	.	29581011	29581314	MSTRG.7476.1	1	304	MSTRG.7476	.
MSTRG.7605.1	22290	u	chr16	.	36336335	36336780	MSTRG.7605.1	1	446	MSTRG.7605	.
MSTRG.7607.1	22294	o	chr16	+	36423509	36599734	MSTRG.7607.1	2	571	MSTRG.7607	CT027772
MSTRG.7611.1	22298	u	chr16	-	36599504	36599734	MSTRG.7611.1	1	231	MSTRG.7611	.
MSTRG.780.2	2588	j	chr1	-	46722695	46743552	MSTRG.780.2	3	304	MSTRG.780	BX294379
MSTRG.7831.1	22870	u	chr16	.	46743935	46744316	MSTRG.7831.1	1	382	MSTRG.7831	.
MSTRG.7918.1	23076	u	chr16	-	52519593	52540685	MSTRG.7918.1	6	2474	MSTRG.7918	CR293507
MSTRG.8081.1	23452	u	chr17	-	2833685	2841488	MSTRG.8081.1	2	1197	MSTRG.8081	bdkrb1
MSTRG.8093.1	23467	i	chr17	.	3469236	3469900	MSTRG.8093.1	1	665	MSTRG.8093	sntg2
MSTRG.866.1	2822	u	chr1	.	51269846	51270093	MSTRG.866.1	1	248	MSTRG.866	.
MSTRG.8745.1	25435	u	chr17	-	42167371	42176579	MSTRG.8745.1	2	340	MSTRG.8745	.
MSTRG.8824.1	25637	u	chr17	-	45802159	45808145	MSTRG.8824.1	2	409	MSTRG.8824	.
MSTRG.9085.1	26304	u	chr18	.	4889382	4889703	MSTRG.9085.1	1	322	MSTRG.9085	.
MSTRG.9847.1	28424	o	chr18	-	50471510	50824315	MSTRG.9847.1	2	1269	MSTRG.9847	ube2q1
MSTRG.9945.3	28675	j	chr19	-	995492	996266	MSTRG.9945.3	3	331	MSTRG.9945	ehmt2
MSTRG.10071.1	29074	x	chr19	+	5391382	5421046	MSTRG.10071.1	3	796	MSTRG.10071	eif1
MSTRG.10281.1	29721	u	chr19	.	15242987	15243211	MSTRG.10281.1	1	225	MSTRG.10281	.
MSTRG.10574.2	30639	j	chr19	-	31956209	31969618	MSTRG.10574.2	5	1225	MSTRG.10574	znf704
MSTRG.10622.1	30772	u	chr19	.	34684087	34685271	MSTRG.10622.1	1	1185	MSTRG.10622	.
MSTRG.10768.1	31192	x	chr19	-	42874737	43122152	MSTRG.10768.1	2	279	MSTRG.10768	zcchc17
MSTRG.10959.1	31640	u	chr2	+	1138431	1152548	MSTRG.10959.1	3	591	MSTRG.10959	.
MSTRG.11133.1	32036	u	chr2	.	7643627	7644038	MSTRG.11133.1	1	412	MSTRG.11133	.
MSTRG.11170.1	32112	u	chr2	.	9324702	9325125	MSTRG.11170.1	1	424	MSTRG.11170	.
MSTRG.11258.1	32345	u	chr2	+	14002393	14005740	MSTRG.11258.1	1	3348	MSTRG.11258	.
MSTRG.11726.1	34016	u	chr2	-	37755371	37759078	MSTRG.11726.1	1	3708	MSTRG.11726	.
MSTRG.11783.1	34181	u	chr2	.	40518469	40519322	MSTRG.11783.1	1	854	MSTRG.11783	.
MSTRG.11808.1	34275	u	chr2	.	42350806	42352159	MSTRG.11808.1	1	1354	MSTRG.11808	.
MSTRG.12323.1	35642	o	chr20	+	4157232	4188295	MSTRG.12323.1	17	3939	MSTRG.12323	gnpat
MSTRG.12398.1	35853	x	chr20	+	9192839	9193194	MSTRG.12398.1	2	293	MSTRG.12398	ylpm1
MSTRG.12427.2	35926	x	chr20	-	10539534	10545843	MSTRG.12427.2	2	282	MSTRG.12427	serpina1l
MSTRG.12722.1	36782	u	chr20	.	27817344	27817550	MSTRG.12722.1	1	207	MSTRG.12722	.
MSTRG.12997.3	37613	i	chr20	+	41420566	41428886	MSTRG.12997.3	9	639	MSTRG.12997	BX510919
MSTRG.13003.1	37628	u	chr20	+	41995545	41998087	MSTRG.13003.1	1	2543	MSTRG.13003	.
MSTRG.13155.1	38067	u	chr20	+	50450370	50503920	MSTRG.13155.1	4	692	MSTRG.13155	.
MSTRG.13165.1	38080	x	chr20	-	51082085	51082308	MSTRG.13165.1	1	224	MSTRG.13165	AL928824
MSTRG.13308.1	38385	u	chr21	+	12902	306771	MSTRG.13308.1	2	2559	MSTRG.13308	jak2a
MSTRG.13384.1	38586	i	chr21	.	2234519	2234898	MSTRG.13384.1	1	380	MSTRG.13384	BX510922
MSTRG.13583.1	39142	i	chr21	-	11692760	11694396	MSTRG.13583.1	2	529	MSTRG.13583	pcsk1
MSTRG.13679.1	39464	u	chr21	.	18390407	18390619	MSTRG.13679.1	1	213	MSTRG.13679	.
MSTRG.13690.1	39502	i	chr21	-	19013533	19013827	MSTRG.13690.1	1	295	MSTRG.13690	rpl17
MSTRG.1393.1	4360	u	chr10	.	9823375	9823654	MSTRG.1393.1	1	280	MSTRG.1393	.
MSTRG.14099.1	40707	u	chr21	.	39640513	39641668	MSTRG.14099.1	1	1156	MSTRG.14099	.
MSTRG.14182.2	40945	u	chr21	+	43376221	43377847	MSTRG.14182.2	2	1299	MSTRG.14182	.
MSTRG.15125.1	43594	u	chr22	.	34834691	34835101	MSTRG.15125.1	1	411	MSTRG.15125	.
MSTRG.15181.1	43750	u	chr22	.	37998579	37999004	MSTRG.15181.1	1	426	MSTRG.15181	.
MSTRG.15315.1	44053	i	chr23	-	2680409	2681185	MSTRG.15315.1	2	572	MSTRG.15315	GGT7
MSTRG.16203.1	46698	u	chr23	.	43991934	43992581	MSTRG.16203.1	1	648	MSTRG.16203	.
MSTRG.16297.1	46917	x	chr23	+	46031232	46031591	MSTRG.16297.1	2	258	MSTRG.16297	C23H1orf52
MSTRG.16373.1	47130	u	chr24	.	4428988	4429518	MSTRG.16373.1	1	531	MSTRG.16373	.
MSTRG.1638.1	5112	u	chr10	.	24497640	24497898	MSTRG.1638.1	1	259	MSTRG.1638	.
MSTRG.16775.1	48382	u	chr24	+	29363761	29525343	MSTRG.16775.1	8	2796	MSTRG.16775	ntng1a
MSTRG.16959.1	48783	u	chr24	.	37629246	37629552	MSTRG.16959.1	1	307	MSTRG.16959	.
MSTRG.17204.1	49458	u	chr25	.	3674571	3674801	MSTRG.17204.1	1	231	MSTRG.17204	.
MSTRG.17245.1	49532	i	chr25	-	4706760	4707075	MSTRG.17245.1	1	316	MSTRG.17245	FP102921
MSTRG.17271.2	49599	j	chr25	+	5983470	5986991	MSTRG.17271.2	3	700	MSTRG.17271	ppib
MSTRG.17275.1	49610	u	chr25	.	6085161	6089301	MSTRG.17275.1	1	4141	MSTRG.17275	.
MSTRG.17667.1	50725	u	chr25	.	26654745	26654988	MSTRG.17667.1	1	244	MSTRG.17667	.
MSTRG.17826.1	51146	u	chr25	.	34620324	34621463	MSTRG.17826.1	1	1140	MSTRG.17826	.
MSTRG.1789.1	5531	x	chr10	-	32640018	32652977	MSTRG.1789.1	2	499	MSTRG.1789	zbtb21
MSTRG.17931.3	51385	x	chr25	+	36315127	36333093	MSTRG.17931.3	2	312	MSTRG.17931	si:ch211-113a14
MSTRG.1802.1	5551	u	chr10	-	32898029	33156864	MSTRG.1802.1	23	9662	MSTRG.1802	cux1a
MSTRG.18090.2	51835	u	chr3	-	5041648	5043430	MSTRG.18090.2	2	1754	MSTRG.18090	.
MSTRG.18108.1	51885	u	chr3	.	5986549	5987739	MSTRG.18108.1	1	1191	MSTRG.18108	.
MSTRG.18145.1	51966	u	chr3	+	7555861	7557143	MSTRG.18145.1	1	1283	MSTRG.18145	.
MSTRG.18289.1	52384	u	chr3	+	15685786	15686698	MSTRG.18289.1	1	913	MSTRG.18289	.
MSTRG.18319.1	52455	u	chr3	-	16303157	16368507	MSTRG.18319.1	2	1084	MSTRG.18319	.
MSTRG.18397.1	52658	u	chr3	.	19241588	19242956	MSTRG.18397.1	1	1369	MSTRG.18397	.
MSTRG.18473.4	52875	j	chr3	-	23220470	23238585	MSTRG.18473.4	3	1770	MSTRG.18473	AL929222
MSTRG.18667.4	53424	x	chr3	-	30248739	30249065	MSTRG.18667.4	2	293	MSTRG.18667	BX649540
MSTRG.18707.2	53539	u	chr3	+	31848180	31850375	MSTRG.18707.2	2	2036	MSTRG.18707	.
MSTRG.18847.1	54095	i	chr3	.	36391908	36392639	MSTRG.18847.1	1	732	MSTRG.18847	rgs9a
MSTRG.18953.1	54389	i	chr3	.	40943047	40943266	MSTRG.18953.1	1	220	MSTRG.18953	cyp3c4
MSTRG.19052.1	54641	u	chr3	-	48584683	48593827	MSTRG.19052.1	5	3099	MSTRG.19052	ndel1b
MSTRG.19191.1	55005	u	chr3	-	57176333	57177605	MSTRG.19191.1	1	1273	MSTRG.19191	.
MSTRG.19323.1	55278	u	chr3	.	62348724	62349068	MSTRG.19323.1	1	345	MSTRG.19323	.
MSTRG.19476.1	55648	u	chr4	.	4390002	4391988	MSTRG.19476.1	1	1987	MSTRG.19476	.
MSTRG.19719.1	56471	u	chr4	.	14882147	14882869	MSTRG.19719.1	1	723	MSTRG.19719	.
MSTRG.19838.1	56790	o	chr4	-	19047466	19049875	MSTRG.19838.1	2	1548	MSTRG.19838	dre-mir-129-1
MSTRG.20079.1	57909	i	chr4	.	43350631	43350897	MSTRG.20079.1	1	267	MSTRG.20079	si:dkey-29j8
MSTRG.20281.1	59360	u	chr4	+	72259444	72261039	MSTRG.20281.1	2	1442	MSTRG.20281	.
MSTRG.20424.4	59783	o	chr4	-	77556122	77559892	MSTRG.20424.4	2	677	MSTRG.20424	AL935186
MSTRG.20460.22	59953	o	chr5	-	821332	836591	MSTRG.20460.22	4	2244	MSTRG.20460	BX537263
MSTRG.20618.1	60331	u	chr5	.	7481508	7481981	MSTRG.20618.1	1	474	MSTRG.20618	.
MSTRG.2065.1	6323	u	chr10	-	43932018	43934298	MSTRG.2065.1	2	2198	MSTRG.2065	.
MSTRG.20970.2	61279	o	chr5	-	25077257	25084318	MSTRG.20970.2	10	1819	MSTRG.20970	dph7
MSTRG.2128.1	6461	u	chr10	-	45355703	45357263	MSTRG.2128.1	3	748	MSTRG.2128	.
MSTRG.21280.1	62275	u	chr5	.	37764036	37764314	MSTRG.21280.1	1	279	MSTRG.21280	.
MSTRG.21683.2	63554	o	chr5	+	62702784	62711649	MSTRG.21683.2	2	654	MSTRG.21683	BX510960
MSTRG.22059.1	64463	u	chr6	.	6297038	6297462	MSTRG.22059.1	1	425	MSTRG.22059	.
MSTRG.22191.1	64867	u	chr6	.	11097315	11098059	MSTRG.22191.1	1	745	MSTRG.22191	.
MSTRG.2241.2	6751	j	chr11	+	2699993	2707141	MSTRG.2241.2	4	2005	MSTRG.2241	tmem167b
MSTRG.22517.1	65879	u	chr6	.	32561878	32562142	MSTRG.22517.1	1	265	MSTRG.22517	.
MSTRG.22793.4	66672	i	chr6	+	46241918	46249172	MSTRG.22793.4	2	635	MSTRG.22793	BX005101
MSTRG.22845.1	66809	u	chr6	.	49294283	49294550	MSTRG.22845.1	1	268	MSTRG.22845	.
MSTRG.23054.1	67307	u	chr6	+	59798786	59800407	MSTRG.23054.1	2	357	MSTRG.23054	.
MSTRG.23269.1	68048	u	chr7	-	10632774	10633671	MSTRG.23269.1	1	898	MSTRG.23269	.
MSTRG.23327.1	68177	j	chr7	-	14353922	14381369	MSTRG.23327.1	4	2734	MSTRG.23327	CU467822
MSTRG.2385.1	7199	u	chr11	.	11112205	11112549	MSTRG.2385.1	1	345	MSTRG.2385	.
MSTRG.24186.1	71008	i	chr7	+	60548999	60551096	MSTRG.24186.1	2	697	MSTRG.24186	pcxb
MSTRG.24493.1	71660	u	chr8	-	665568	1134436	MSTRG.24493.1	2	808	MSTRG.24493	loxhd1b
MSTRG.2462.14	7410	o	chr11	+	12256440	12685599	MSTRG.2462.14	3	288	MSTRG.2462	BX000700
MSTRG.2462.40	7488	o	chr11	+	12567992	12578828	MSTRG.2462.40	2	292	MSTRG.2462	CABZ01022569
MSTRG.24944.1	72953	u	chr8	.	22757392	22758080	MSTRG.24944.1	1	689	MSTRG.24944	.
MSTRG.25097.1	73390	u	chr8	.	28235473	28236760	MSTRG.25097.1	1	1288	MSTRG.25097	.
MSTRG.25148.1	73505	u	chr8	.	30496684	30497343	MSTRG.25148.1	1	660	MSTRG.25148	.
MSTRG.2522.1	7636	i	chr11	.	14467056	14468470	MSTRG.2522.1	1	1415	MSTRG.2522	BX571942
MSTRG.25256.1	73903	u	chr8	.	38023647	38024505	MSTRG.25256.1	1	859	MSTRG.25256	.
MSTRG.25462.1	74516	u	chr8	+	49882064	49884528	MSTRG.25462.1	2	2417	MSTRG.25462	.
MSTRG.25505.1	74618	u	chr8	.	51631801	51632066	MSTRG.25505.1	1	266	MSTRG.25505	.
MSTRG.25626.1	74875	u	chr9	+	145062	153325	MSTRG.25626.1	14	1556	MSTRG.25626	rrp1
MSTRG.25672.7	75013	o	chr9	+	1317939	1331206	MSTRG.25672.7	3	364	MSTRG.25672	FP102120
MSTRG.25992.4	76153	x	chr9	+	22231983	22310233	MSTRG.25992.4	3	339	MSTRG.25992	crygm2d3
MSTRG.26345.1	77405	u	chr9	.	41363871	41364849	MSTRG.26345.1	1	979	MSTRG.26345	.
MSTRG.26490.1	77802	u	chr9	.	51807549	51807892	MSTRG.26490.1	1	344	MSTRG.26490	.
MSTRG.26538.2	77878	u	chr9	-	53905604	53908425	MSTRG.26538.2	2	2337	MSTRG.26538	.
MSTRG.2741.1	8330	i	chr11	.	27037503	27037779	MSTRG.2741.1	1	277	MSTRG.2741	iqsec1b
MSTRG.2858.6	8712	u	chr11	+	35141421	35142424	MSTRG.2858.6	2	759	MSTRG.2858	.
MSTRG.2987.1	9036	i	chr11	-	40677242	40679668	MSTRG.2987.1	3	2237	MSTRG.2987	si:ch211-222l21
MSTRG.3006.1	9085	u	chr11	.	41377260	41377953	MSTRG.3006.1	1	694	MSTRG.3006	.
MSTRG.3031.1	9126	i	chr11	.	42122581	42123056	MSTRG.3031.1	1	476	MSTRG.3031	.
MSTRG.3075.1	9224	u	chr11	-	43713755	43716227	MSTRG.3075.1	2	2305	MSTRG.3075	.
MSTRG.3583.1	10510	u	chr12	.	20525020	20525530	MSTRG.3583.1	1	511	MSTRG.3583	.
MSTRG.3679.2	10798	j	chr12	+	26491679	26493898	MSTRG.3679.2	3	441	MSTRG.3679	armc7
MSTRG.4039.1	11835	u	chr12	+	48784361	48800731	MSTRG.4039.1	18	2743	MSTRG.4039	zmiz1b
MSTRG.4676.2	13699	i	chr13	+	31144576	31145975	MSTRG.4676.2	1	1400	MSTRG.4676	CR931802
MSTRG.470.6	1551	j	chr1	-	26397501	26398266	MSTRG.470.6	2	463	MSTRG.470	ppa2
MSTRG.4892.1	14273	i	chr13	.	41153876	41154182	MSTRG.4892.1	1	307	MSTRG.4892	pcdh15a
MSTRG.5241.1	15108	u	chr14	.	4605867	4606600	MSTRG.5241.1	1	734	MSTRG.5241	.
MSTRG.5872.1	17148	o	chr14	+	49138388	49147110	MSTRG.5872.1	3	1642	MSTRG.5872	CU633762
MSTRG.5913.1	17233	x	chr14	-	51825978	51865950	MSTRG.5913.1	5	4068	MSTRG.5913	cplx2
MSTRG.5932.1	17301	u	chr14	.	52652231	52652432	MSTRG.5932.1	1	202	MSTRG.5932	.
MSTRG.6555.3	19142	j	chr15	+	29756539	29809849	MSTRG.6555.3	2	608	MSTRG.6555	zgc:153372
MSTRG.6602.1	19362	i	chr15	-	32895659	33461836	MSTRG.6602.1	56	10352	MSTRG.6602	nbeab
MSTRG.6696.1	19760	u	chr15	-	40990267	40993719	MSTRG.6696.1	1	3453	MSTRG.6696	.
MSTRG.67.2	228	x	chr1	-	1699079	1843420	MSTRG.67.2	3	375	MSTRG.67	atp1a1a
MSTRG.6810.1	20063	u	chr15	.	47097128	47098127	MSTRG.6810.1	1	1000	MSTRG.6810	.
MSTRG.6851.1	20163	u	chr15	-	47968784	47971568	MSTRG.6851.1	2	2241	MSTRG.6851	.
MSTRG.6927.2	20307	j	chr16	+	4531742	4541042	MSTRG.6927.2	5	1078	MSTRG.6927	tfpt
MSTRG.7012.1	20545	u	chr16	.	8165707	8166237	MSTRG.7012.1	1	531	MSTRG.7012	.
MSTRG.7117.1	20850	x	chr16	+	13711805	13714061	MSTRG.7117.1	2	2199	MSTRG.7117	ttyh1
MSTRG.7775.1	22735	u	chr16	.	44710725	44711099	MSTRG.7775.1	1	375	MSTRG.7775	.
MSTRG.7916.1	23074	u	chr16	+	52518199	52521544	MSTRG.7916.1	2	3318	MSTRG.7916	.
MSTRG.7967.1	23205	u	chr16	-	54549139	54550641	MSTRG.7967.1	2	1483	MSTRG.7967	.
MSTRG.7992.4	23287	x	chr17	+	117570	117859	MSTRG.7992.4	2	204	MSTRG.7992	actc1b
MSTRG.8036.1	23355	u	chr17	.	841247	843117	MSTRG.8036.1	1	1871	MSTRG.8036	.
MSTRG.8076.1	23421	u	chr17	+	2282935	2283233	MSTRG.8076.1	2	216	MSTRG.8076	.
MSTRG.8330.1	24155	u	chr17	+	16735317	16741310	MSTRG.8330.1	1	5994	MSTRG.8330	foxn3
MSTRG.8426.1	24476	u	chr17	-	23234074	23255163	MSTRG.8426.1	13	5956	MSTRG.8426	AL935174
MSTRG.869.1	2836	j	chr1	+	51407520	51428106	MSTRG.869.1	8	5139	MSTRG.869	actr2a
MSTRG.8731.1	25397	i	chr17	.	40263383	40263589	MSTRG.8731.1	1	207	MSTRG.8731	BX548062
MSTRG.9207.1	26592	u	chr18	+	8428517	8430659	MSTRG.9207.1	2	579	MSTRG.9207	.
MSTRG.9516.1	27424	u	chr18	.	25351331	25351584	MSTRG.9516.1	1	254	MSTRG.9516	.
MSTRG.9717.1	28095	u	chr18	.	43442786	43443801	MSTRG.9717.1	1	1016	MSTRG.9717	.
MSTRG.9753.1	28185	u	chr18	+	45480681	45483114	MSTRG.9753.1	1	2434	MSTRG.9753	.
MSTRG.976.1	3109	j	chr1	-	54707662	54711900	MSTRG.976.1	3	1906	MSTRG.976	pgam1b
MSTRG.9806.1	28324	u	chr18	-	48300124	48324469	MSTRG.9806.1	2	314	MSTRG.9806	.
MSTRG.9854.1	28448	o	chr18	+	50681454	50709715	MSTRG.9854.1	2	1173	MSTRG.9854	p2ry1
MSTRG.9907.1	28589	u	chr19	+	189651	192714	MSTRG.9907.1	1	3064	MSTRG.9907	.

## Sheet: circRNA
Accession	chr	start	end	strand	exon Count	circType	isoformName	geneName
ciRNA75	chr14	608571	620212	+	1	ciRNA	ENSDART00000159805	LO018568
ciRNA74	chr13	1542516	1543871	+	1	ciRNA	ENSDART00000159454	CABZ01044277
ciRNA56	chr6	319025	322392	+	1	ciRNA	ENSDART00000073985	rbfox2
ciRNA41	chr22	1537156	1537691	+	1	ciRNA	ENSDART00000164089	znf1183
ciRNA27	chr20	1960090	1979605	+	1	ciRNA	ENSDART00000164896	lama2
circRNA980	chr6	45323577	45326477	+	2	circRNA	ENSDART00000162980	BX942846
circRNA97	chr12	24045874	24046262	+	2	circRNA	ENSDART00000153136	psme4b
circRNA876	chr7	34865809	34868573	-	3	circRNA	ENSDART00000073397	nfatc3a
circRNA758	chr20	16498461	16499005	-	1	circRNA	ENSDART00000137601	ches1
circRNA74	chr12	4061469	4064361	-	3	circRNA	ENSDART00000042200	aldoab
circRNA736	chr23	45918975	45926273	+	6	circRNA	ENSDART00000159939	abcg2a
circRNA700	chr23	6818724	6821009	+	2	circRNA	ENSDART00000092131	si:ch211-117c9
circRNA699	chr23	6813378	6821009	+	4	circRNA	ENSDART00000092131	si:ch211-117c9
circRNA629	chr25	23625726	23628019	+	2	circRNA	ENSDART00000151938	cpt1ab
circRNA490	chr19	14390148	14395333	+	3	circRNA	ENSDART00000164386	arid1ab
circRNA448	chr14	13464261	13465954	+	4	circRNA	ENSDART00000054849	pls3
circRNA401	chr15	23471885	23476062	-	3	circRNA	ENSDART00000152706	nlrx1
circRNA3455	chr8	19519502	19592540	+	1	intergenic	intergenic_circRNA	intergenic_circRNA
circRNA3452	chr7	73197265	73198740	+	1	intergenic	intergenic_circRNA	intergenic_circRNA
circRNA345	chr16	38248887	38255061	+	5	circRNA	ENSDART00000111081	prune
circRNA343	chr16	34337890	34342819	-	2	circRNA	ENSDART00000054020	hivep3b
circRNA3360	chr19	7043182	7070415	-	1	intergenic	intergenic_circRNA	intergenic_circRNA
circRNA3312	chr1	56240629	56283923	+	1	intergenic	intergenic_circRNA	intergenic_circRNA
circRNA3244	chr7	26333241	26343624	+	34	circRNA	ENSDART00000173515	zanl
circRNA3223	chr23	27000575	27003842	+	3	circRNA	ENSDART00000109712	rnd1b
circRNA3173	chr3	41282653	41292273	-	3	circRNA	ENSDART00000144088	sdk1a
circRNA3048	chr9	6952768	6953201	+	2	circRNA	ENSDART00000114323	mfsd9
circRNA2771	chr6	41491728	41493470	+	2	circRNA	ENSDART00000065006	twf2a
circRNA2655	chr21	45665268	45667498	+	4	circRNA	ENSDART00000160391	slc22a5
circRNA2581	chr20	33474502	33475849	-	4	circRNA	ENSDART00000061843	smek1
circRNA2443	chr25	7398578	7406589	+	2	circRNA	ENSDART00000154404	peak1
circRNA2311	chr14	49652473	49654271	+	1	circRNA	ENSDART00000178639	LO018188
circRNA2211	chr16	41908317	41936924	-	18	circRNA	ENSDART00000142648	gramd1a
circRNA1842	chr19	42418492	42420186	-	3	circRNA	ENSDART00000077042	zgc:153441
circRNA1818	chr7	38636181	38642739	-	1	intergenic	intergenic_circRNA	intergenic_circRNA
circRNA1809	chr6	39103505	39111197	+	1	intergenic	intergenic_circRNA	intergenic_circRNA
circRNA1759	chr24	41831654	41834977	-	1	intergenic	intergenic_circRNA	intergenic_circRNA
circRNA1754	chr24	40694173	40741877	-	1	intergenic	intergenic_circRNA	intergenic_circRNA
circRNA1739	chr23	42304602	42487005	+	1	intergenic	intergenic_circRNA	intergenic_circRNA
circRNA1736	chr23	18014741	18026927	-	1	intergenic	intergenic_circRNA	intergenic_circRNA
circRNA1723	chr22	233683	291501	-	1	intergenic	intergenic_circRNA	intergenic_circRNA
circRNA1718	chr21	33503822	33505309	+	1	intergenic	intergenic_circRNA	intergenic_circRNA
circRNA1713	chr21	160070	164870	+	1	intergenic	intergenic_circRNA	intergenic_circRNA
circRNA1712	chr21	142539	159203	+	1	intergenic	intergenic_circRNA	intergenic_circRNA
circRNA1687	chr2	43537916	43583881	-	1	intergenic	intergenic_circRNA	intergenic_circRNA
circRNA1665	chr17	51416656	51418123	+	1	intergenic	intergenic_circRNA	intergenic_circRNA
circRNA1642	chr13	51985810	51988486	+	1	intergenic	intergenic_circRNA	intergenic_circRNA
circRNA1631	chr12	16010932	16011586	-	1	intergenic	intergenic_circRNA	intergenic_circRNA
circRNA1629	chr11	44302413	44369483	+	1	intergenic	intergenic_circRNA	intergenic_circRNA
circRNA1625	chr11	768908	790302	+	1	intergenic	intergenic_circRNA	intergenic_circRNA
circRNA1623	chr10	44537823	44551294	-	1	intergenic	intergenic_circRNA	intergenic_circRNA
circRNA1573	chr23	6818725	6821009	+	2	circRNA	ENSDART00000092131	si:ch211-117c9
circRNA147	chr11	5981057	5983201	-	3	circRNA	ENSDART00000108628	ano8b
circRNA1434	chr24	36266416	36266748	-	2	circRNA	ENSDART00000154858	si:ch211-40k21
circRNA1351	chr9	49821405	49821784	-	2	circRNA	ENSDART00000044270	ttc21b
circRNA1330	chr9	28268416	28271203	-	5	circRNA	ENSDART00000170094	creb1b
circRNA1300	chr1	53620929	53623234	-	3	circRNA	ENSDART00000166852	USP34
circRNA1271	chr1	28422461	28428692	-	5	circRNA	ENSDART00000148175	si:ch1073-440b2
circRNA1247	chr1	6149854	6155042	+	10	circRNA	ENSDART00000092324	abcb6a
circRNA122	chr12	43680243	43680929	-	3	circRNA	ENSDART00000170723	zgc:112964
circRNA1173	chr3	60212330	60216596	+	2	circRNA	ENSDART00000082902	xylt2
circRNA1140	chr3	26147402	26148184	+	2	circRNA	ENSDART00000043932	atp2a1
circRNA1137	chr3	22124512	22130422	+	4	circRNA	ENSDART00000153709	kansl1b
circRNA1108	chr4	11355993	11358739	+	5	circRNA	ENSDART00000051792	sema3aa
circRNA1087	chr5	67839895	67840799	+	3	circRNA	ENSDART00000159386	si:ch211-271b14
circRNA1083	chr5	65718440	65724434	-	4	circRNA	ENSDART00000130888	notch1b
circRNA10539	chr7	68328830	68373491	-	1	intergenic	intergenic_circRNA	intergenic_circRNA
circRNA1038	chr5	26799928	26803011	+	3	circRNA	ENSDART00000053001	tcn2
circRNA1031	chr5	24181242	24181754	+	3	circRNA	ENSDART00000051552	mpdu1a
circRNA1006	chr5	255611	256171	+	1	circRNA	ENSDART00000127504	trabd2a
circRNA805	chr21	13990016	13996154	-	2	circRNA	ENSDART00000111659	whrna

## Sheet: circRNA-backsplice reads
Accession	circRNA_size	chr	start	end	strand	DD_1_backsplice_reads	DD_2_backsplice_reads	DD_3_backsplice_reads	L1H_1_backsplice_reads	L1H_2_backsplice_reads	L1H_3_backsplice_reads	L3H_1_backsplice_reads	L3H_2_backsplice_reads	L3H_3_backsplice_reads	L6H_1_backsplice_reads	L6H_2_backsplice_reads	L6H_3_backsplice_reads
circRNA1687	45966	chr2	43537916	43583881	-	109	81	66	123	71	108	73	100	91	113	89	84
circRNA805	693	chr21	13990016	13996154	-	22	9	11	21	12	18	15	18	17	20	25	24
circRNA1818	6559	chr7	38636181	38642739	-	3	10	6	14	8	0	5	17	14	33	0	17
circRNA1631	655	chr12	16010932	16011586	-	8	8	12	8	11	13	20	3	13	10	16	16
circRNA3173	417	chr3	41282653	41292273	-	0	8	4	8	10	12	12	8	9	11	11	16
circRNA1842	672	chr19	42418492	42420186	-	9	7	11	6	6	14	7	11	12	14	9	16
circRNA1625	21395	chr11	768908	790302	+	14	8	7	20	12	8	13	9	13	22	12	14
circRNA97	273	chr12	24045874	24046262	+	5	15	10	13	11	2	12	9	11	15	21	13
circRNA1137	523	chr3	22124512	22130422	+	9	3	0	10	4	0	9	6	6	8	7	13
ciRNA41	536	chr22	1537156	1537691	+	13	10	5	12	13	13	10	9	13	13	16	12
circRNA1247	980	chr1	6149854	6155042	+	3	3	0	10	5	1	0	8	3	8	11	12
circRNA3244	5268	chr7	26333241	26343624	+	0	4	4	0	3	5	0	3	11	7	5	12
circRNA1665	1468	chr17	51416656	51418123	+	11	12	17	12	11	11	7	12	7	6	8	10
circRNA1736	12187	chr23	18014741	18026927	-	2	2	3	0	2	8	4	11	2	9	0	10
circRNA1759	3324	chr24	41831654	41834977	-	11	19	6	0	8	15	6	12	17	22	19	9
circRNA1573	229	chr23	6818725	6821009	+	2	8	4	9	7	2	10	13	10	7	11	9
circRNA1718	1488	chr21	33503822	33505309	+	2	5	2	5	4	8	6	5	6	7	4	9
circRNA700	229	chr23	6818724	6821009	+	2	9	2	8	2	0	5	11	6	5	10	8
circRNA2771	231	chr6	41491728	41493470	+	0	3	1	6	0	4	2	6	4	4	2	8
circRNA3455	73039	chr8	19519502	19592540	+	0	5	7	8	0	4	5	5	4	2	2	8
circRNA3048	340	chr9	6952768	6953201	+	0	2	1	2	7	4	4	1	4	0	1	8
circRNA1434	238	chr24	36266416	36266748	-	6	8	5	8	7	0	4	0	11	10	22	7
ciRNA56	3368	chr6	319025	322392	+	4	9	0	22	2	2	4	6	11	14	18	7
circRNA122	509	chr12	43680243	43680929	-	13	12	2	8	15	10	5	4	2	3	3	7
circRNA1723	57819	chr22	233683	291501	-	13	0	15	5	11	0	8	9	6	8	8	6
circRNA10539	44662	chr7	68328830	68373491	-	2	4	7	3	9	5	4	10	6	4	8	6
ciRNA75	11642	chr14	608571	620212	+	0	2	2	4	3	0	2	2	9	0	3	6
circRNA1140	244	chr3	26147402	26148184	+	1	2	6	5	5	5	6	0	2	2	7	5
circRNA1031	316	chr5	24181242	24181754	+	15	9	3	7	1	5	5	5	5	6	5	5
circRNA1712	16665	chr21	142539	159203	+	6	8	5	12	4	9	5	9	7	10	11	4
circRNA1623	13472	chr10	44537823	44551294	-	20	5	6	10	8	10	3	4	5	3	6	4
circRNA736	737	chr23	45918975	45926273	+	1	0	1	4	0	4	0	3	4	0	3	4
circRNA1642	2677	chr13	51985810	51988486	+	2	2	3	2	0	10	0	5	2	5	0	4
circRNA1754	47705	chr24	40694173	40741877	-	4	5	5	0	5	2	2	2	4	2	0	4
circRNA3312	43295	chr1	56240629	56283923	+	0	19	2	7	6	7	3	4	8	4	5	3
circRNA2311	1799	chr14	49652473	49654271	+	0	1	1	1	3	2	1	0	3	1	4	3
circRNA3223	626	chr23	27000575	27003842	+	0	4	7	5	7	5	6	4	3	4	2	3
circRNA1083	564	chr5	65718440	65724434	-	1	3	2	5	3	1	2	3	3	4	2	3
circRNA1351	233	chr9	49821405	49821784	-	1	1	1	2	2	5	4	2	2	8	1	3
circRNA1173	298	chr3	60212330	60216596	+	1	1	0	0	2	1	1	4	2	2	1	3
circRNA490	918	chr19	14390148	14395333	+	4	0	5	3	2	0	0	1	1	1	1	3
circRNA1271	638	chr1	28422461	28428692	-	3	0	4	2	2	6	3	4	1	1	0	3
circRNA629	385	chr25	23625726	23628019	+	1	0	1	4	4	2	3	3	2	5	6	2
circRNA401	1763	chr15	23471885	23476062	-	2	0	1	1	5	3	3	3	4	4	5	2
circRNA1739	182404	chr23	42304602	42487005	+	7	5	2	5	5	3	0	2	3	0	3	2
circRNA2443	3412	chr25	7398578	7406589	+	0	6	2	0	6	2	1	4	5	2	2	2
circRNA1038	501	chr5	26799928	26803011	+	5	0	6	1	0	0	0	2	1	1	2	2
circRNA1330	583	chr9	28268416	28271203	-	3	1	0	6	2	0	3	3	5	6	1	2
circRNA345	744	chr16	38248887	38255061	+	2	4	7	0	1	4	1	3	0	3	1	2
circRNA1300	337	chr1	53620929	53623234	-	5	3	2	5	0	2	1	1	0	2	1	2
circRNA1108	657	chr4	11355993	11358739	+	2	0	4	3	3	1	1	3	2	1	0	2
circRNA699	497	chr23	6813378	6821009	+	1	2	2	0	4	1	2	4	1	1	5	1
circRNA2581	575	chr20	33474502	33475849	-	0	1	1	1	0	0	3	0	1	3	3	1
circRNA448	511	chr14	13464261	13465954	+	1	1	1	6	2	2	2	3	2	2	3	1
circRNA1006	561	chr5	255611	256171	+	5	5	0	0	4	5	2	1	1	1	2	1
circRNA980	328	chr6	45323577	45326477	+	6	2	3	1	0	3	0	1	2	0	2	1
circRNA876	514	chr7	34865809	34868573	-	2	1	2	0	6	1	3	4	2	6	1	1
circRNA343	4780	chr16	34337890	34342819	-	1	2	0	1	0	0	0	1	1	0	1	1
circRNA2211	2212	chr16	41908317	41936924	-	0	3	1	1	0	0	1	1	0	1	0	1
ciRNA27	19516	chr20	1960090	1979605	+	40	57	42	67	49	51	51	58	44	63	61	0
circRNA1713	4801	chr21	160070	164870	+	16	20	10	26	11	14	14	12	25	41	44	0
circRNA1629	67071	chr11	44302413	44369483	+	8	17	3	25	4	5	3	12	16	16	22	0
ciRNA74	1356	chr13	1542516	1543871	+	0	11	3	15	0	3	0	2	20	16	21	0
circRNA3452	1476	chr7	73197265	73198740	+	0	7	13	4	11	9	21	41	13	19	18	0
circRNA74	545	chr12	4061469	4064361	-	1	3	2	2	0	3	0	1	4	5	5	0
circRNA1087	282	chr5	67839895	67840799	+	3	1	2	3	1	3	3	4	1	3	5	0
circRNA1809	7693	chr6	39103505	39111197	+	3	2	0	3	2	0	0	4	2	5	4	0
circRNA3360	27234	chr19	7043182	7070415	-	0	2	2	2	3	2	2	3	2	5	3	0
circRNA147	342	chr11	5981057	5983201	-	2	1	0	2	1	2	1	5	1	3	3	0
circRNA758	545	chr20	16498461	16499005	-	1	1	0	1	2	0	2	1	0	5	1	0
circRNA2655	612	chr21	45665268	45667498	+	0	2	2	1	2	0	1	2	1	1	1	0

## Sheet: ceRNA network
RNA	miRNA
MSTRG.15315.1	dre-miR-1
MSTRG.16203.1	dre-miR-1
MSTRG.26212.1	dre-miR-1
MSTRG.4676.2	dre-miR-1
MSTRG.5872.1	dre-miR-1
MSTRG.8330.1	dre-miR-1
MSTRG.11258.1	dre-miR-124-3p
MSTRG.11726.1	dre-miR-124-3p
MSTRG.6696.1	dre-miR-124-3p
MSTRG.8330.1	dre-miR-124-3p
MSTRG.11258.1	dre-miR-128-5p
MSTRG.1185.1	dre-miR-128-5p
MSTRG.15335.5	dre-miR-128-5p
MSTRG.20460.26	dre-miR-128-5p
MSTRG.9753.1	dre-miR-128-5p
MSTRG.11783.1	dre-miR-130a
MSTRG.15125.1	dre-miR-130a
MSTRG.3679.2	dre-miR-130a
MSTRG.8330.1	dre-miR-130a
MSTRG.14099.1	dre-miR-130c-5p
MSTRG.1711.1	dre-miR-130c-5p
MSTRG.17275.1	dre-miR-130c-5p
MSTRG.18145.1	dre-miR-130c-5p
MSTRG.20132.1	dre-miR-130c-5p
MSTRG.22017.1	dre-miR-130c-5p
MSTRG.26407.1	dre-miR-130c-5p
MSTRG.2987.1	dre-miR-130c-5p
MSTRG.6696.1	dre-miR-130c-5p
MSTRG.780.2	dre-miR-130c-5p
MSTRG.7918.1	dre-miR-130c-5p
MSTRG.8093.1	dre-miR-130c-5p
MSTRG.11258.1	dre-miR-132-3p
MSTRG.11726.1	dre-miR-132-3p
MSTRG.12384.1	dre-miR-132-3p
MSTRG.16959.1	dre-miR-132-3p
MSTRG.17204.1	dre-miR-132-3p
MSTRG.1802.1	dre-miR-132-3p
MSTRG.2065.1	dre-miR-132-3p
MSTRG.22017.1	dre-miR-132-3p
MSTRG.25494.1	dre-miR-132-3p
MSTRG.7006.1	dre-miR-132-3p
MSTRG.7265.1	dre-miR-132-3p
MSTRG.7918.1	dre-miR-132-3p
MSTRG.12427.2	dre-miR-135a
MSTRG.14099.1	dre-miR-135a
MSTRG.9753.1	dre-miR-135a
MSTRG.1185.1	dre-miR-144-5p
MSTRG.15181.1	dre-miR-144-5p
MSTRG.19191.1	dre-miR-144-5p
MSTRG.20336.1	dre-miR-144-5p
MSTRG.22017.1	dre-miR-144-5p
MSTRG.2241.2	dre-miR-144-5p
MSTRG.11913.2	dre-miR-16a
MSTRG.11913.6	dre-miR-16a
MSTRG.15335.5	dre-miR-16a
MSTRG.16203.1	dre-miR-16a
MSTRG.1802.1	dre-miR-16a
MSTRG.20336.1	dre-miR-16a
MSTRG.2065.1	dre-miR-16a
MSTRG.470.6	dre-miR-16a
MSTRG.7117.1	dre-miR-16a
MSTRG.7918.1	dre-miR-16a
MSTRG.8330.1	dre-miR-16a
MSTRG.9753.1	dre-miR-16a
MSTRG.11913.2	dre-miR-16b
MSTRG.11913.6	dre-miR-16b
MSTRG.15335.5	dre-miR-16b
MSTRG.16203.1	dre-miR-16b
MSTRG.1802.1	dre-miR-16b
MSTRG.20336.1	dre-miR-16b
MSTRG.2065.1	dre-miR-16b
MSTRG.470.6	dre-miR-16b
MSTRG.7117.1	dre-miR-16b
MSTRG.7918.1	dre-miR-16b
MSTRG.8330.1	dre-miR-16b
MSTRG.9753.1	dre-miR-16b
MSTRG.11726.1	dre-miR-182-5p
MSTRG.13003.1	dre-miR-182-5p
MSTRG.18397.1	dre-miR-182-5p
MSTRG.4642.1	dre-miR-182-5p
MSTRG.6696.1	dre-miR-182-5p
MSTRG.9753.1	dre-miR-182-5p
MSTRG.9907.1	dre-miR-182-5p
MSTRG.17275.1	dre-miR-183-3p
MSTRG.20336.1	dre-miR-183-3p
MSTRG.26212.1	dre-miR-183-3p
MSTRG.8330.1	dre-miR-183-3p
MSTRG.10630.2	dre-miR-193b-5p
MSTRG.14182.2	dre-miR-193b-5p
MSTRG.18108.1	dre-miR-193b-5p
MSTRG.10630.2	dre-miR-200a-5p
MSTRG.17275.1	dre-miR-200a-5p
MSTRG.2385.1	dre-miR-200a-5p
MSTRG.10797.1	dre-miR-200c-3p
MSTRG.11783.1	dre-miR-200c-3p
MSTRG.12384.1	dre-miR-200c-3p
MSTRG.13583.1	dre-miR-200c-3p
MSTRG.18397.1	dre-miR-200c-3p
MSTRG.2385.1	dre-miR-200c-3p
MSTRG.6696.1	dre-miR-200c-3p
MSTRG.11726.1	dre-miR-204-5p
MSTRG.12427.2	dre-miR-204-5p
MSTRG.12997.3	dre-miR-204-5p
MSTRG.13003.1	dre-miR-204-5p
MSTRG.1711.1	dre-miR-204-5p
MSTRG.26407.1	dre-miR-204-5p
MSTRG.3031.1	dre-miR-204-5p
MSTRG.5872.1	dre-miR-204-5p
MSTRG.7117.1	dre-miR-204-5p
MSTRG.780.2	dre-miR-204-5p
MSTRG.7918.1	dre-miR-204-5p
MSTRG.12384.1	dre-miR-205-5p
MSTRG.13583.1	dre-miR-205-5p
MSTRG.14959.1	dre-miR-205-5p
MSTRG.15708.1	dre-miR-205-5p
MSTRG.167.1	dre-miR-205-5p
MSTRG.1711.1	dre-miR-205-5p
MSTRG.17275.1	dre-miR-205-5p
MSTRG.18090.2	dre-miR-205-5p
MSTRG.2241.2	dre-miR-205-5p
MSTRG.11467.1	dre-miR-2185-5p
MSTRG.1185.1	dre-miR-2185-5p
MSTRG.12384.1	dre-miR-2185-5p
MSTRG.17978.1	dre-miR-2185-5p
MSTRG.25462.1	dre-miR-2185-5p
MSTRG.26212.1	dre-miR-2185-5p
MSTRG.26345.1	dre-miR-2185-5p
MSTRG.11258.1	dre-miR-223
MSTRG.11264.1	dre-miR-223
MSTRG.11354.2	dre-miR-223
MSTRG.1711.1	dre-miR-223
MSTRG.19191.1	dre-miR-223
MSTRG.26212.1	dre-miR-223
MSTRG.8330.1	dre-miR-223
MSTRG.10071.1	dre-miR-22b-5p
MSTRG.18090.2	dre-miR-22b-5p
MSTRG.24603.1	dre-miR-22b-5p
MSTRG.601.8	dre-miR-22b-5p
MSTRG.10797.1	dre-miR-23a-3p
MSTRG.11783.1	dre-miR-23a-3p
MSTRG.167.1	dre-miR-23a-3p
MSTRG.18103.2	dre-miR-23a-3p
MSTRG.21937.1	dre-miR-23a-3p
MSTRG.2241.2	dre-miR-23a-3p
MSTRG.26212.1	dre-miR-23a-3p
MSTRG.3031.1	dre-miR-23a-3p
MSTRG.4676.2	dre-miR-23a-3p
MSTRG.5872.1	dre-miR-23a-3p
MSTRG.7607.1	dre-miR-23a-3p
MSTRG.9854.1	dre-miR-23a-3p
MSTRG.14959.1	dre-miR-23a-5p
MSTRG.167.1	dre-miR-23a-5p
MSTRG.17826.1	dre-miR-23a-5p
MSTRG.6696.1	dre-miR-23a-5p
MSTRG.10797.1	dre-miR-23b-3p
MSTRG.11783.1	dre-miR-23b-3p
MSTRG.18103.2	dre-miR-23b-3p
MSTRG.21937.1	dre-miR-23b-3p
MSTRG.2241.2	dre-miR-23b-3p
MSTRG.26212.1	dre-miR-23b-3p
MSTRG.3031.1	dre-miR-23b-3p
MSTRG.4676.2	dre-miR-23b-3p
MSTRG.5872.1	dre-miR-23b-3p
MSTRG.7607.1	dre-miR-23b-3p
MSTRG.9854.1	dre-miR-23b-3p
MSTRG.1185.1	dre-miR-30c-5p
MSTRG.13003.1	dre-miR-30c-5p
MSTRG.14099.1	dre-miR-30c-5p
MSTRG.14959.1	dre-miR-30c-5p
MSTRG.1711.1	dre-miR-30c-5p
MSTRG.1802.1	dre-miR-30c-5p
MSTRG.3031.1	dre-miR-30c-5p
MSTRG.3264.1	dre-miR-30c-5p
MSTRG.5872.1	dre-miR-30c-5p
MSTRG.6199.1	dre-miR-30c-5p
MSTRG.6927.2	dre-miR-30c-5p
MSTRG.7775.1	dre-miR-30c-5p
MSTRG.7918.1	dre-miR-30c-5p
MSTRG.8093.1	dre-miR-30c-5p
MSTRG.9854.1	dre-miR-30c-5p
MSTRG.10797.1	dre-miR-429b
MSTRG.11783.1	dre-miR-429b
MSTRG.12384.1	dre-miR-429b
MSTRG.13583.1	dre-miR-429b
MSTRG.18103.2	dre-miR-429b
MSTRG.18397.1	dre-miR-429b
MSTRG.2385.1	dre-miR-429b
MSTRG.5872.1	dre-miR-429b
MSTRG.6696.1	dre-miR-429b
MSTRG.10574.2	dre-miR-725-3p
MSTRG.10797.1	dre-miR-725-3p
MSTRG.11808.1	dre-miR-725-3p
MSTRG.13155.1	dre-miR-725-3p
MSTRG.14959.1	dre-miR-725-3p
MSTRG.19191.1	dre-miR-725-3p
MSTRG.26212.1	dre-miR-725-3p
MSTRG.26345.1	dre-miR-725-3p
MSTRG.3006.1	dre-miR-725-3p
MSTRG.3583.1	dre-miR-725-3p
MSTRG.7476.1	dre-miR-725-3p
MSTRG.8036.1	dre-miR-725-3p
MSTRG.8330.1	dre-miR-725-3p
MSTRG.8824.1	dre-miR-725-3p
MSTRG.9717.1	dre-miR-725-3p
MSTRG.976.1	dre-miR-725-3p
MSTRG.9847.1	dre-miR-725-3p
MSTRG.11170.1	dre-miR-7a
MSTRG.1185.1	dre-miR-7a
MSTRG.12384.1	dre-miR-7a
MSTRG.12430.1	dre-miR-7a
MSTRG.167.1	dre-miR-7a
MSTRG.11258.1	dre-miR-96-5p
MSTRG.11726.1	dre-miR-96-5p
MSTRG.16373.1	dre-miR-96-5p
MSTRG.5872.1	dre-miR-96-5p
MSTRG.8330.1	dre-miR-96-5p
MSTRG.9854.1	dre-miR-96-5p
ENSDART00000142871	dre-miR-1
ENSDART00000180637	dre-miR-1
ENSDART00000194860	dre-miR-124-3p
ENSDART00000138685	dre-miR-130a
ENSDART00000139614	dre-miR-130a
ENSDART00000145256	dre-miR-130a
ENSDART00000146023	dre-miR-130a
ENSDART00000136523	dre-miR-130c-5p
ENSDART00000138397	dre-miR-130c-5p
ENSDART00000145771	dre-miR-130c-5p
ENSDART00000146023	dre-miR-130c-5p
ENSDART00000154809	dre-miR-130c-5p
ENSDART00000139614	dre-miR-132-3p
ENSDART00000180637	dre-miR-132-3p
ENSDART00000165137	dre-miR-135a
ENSDART00000133382	dre-miR-16a
ENSDART00000138397	dre-miR-16a
ENSDART00000140605	dre-miR-16a
ENSDART00000147329	dre-miR-16a
ENSDART00000150281	dre-miR-16a
ENSDART00000154809	dre-miR-16a
ENSDART00000194055	dre-miR-16a
ENSDART00000194364	dre-miR-16a
ENSDART00000194860	dre-miR-16a
ENSDART00000133382	dre-miR-16b
ENSDART00000138397	dre-miR-16b
ENSDART00000140605	dre-miR-16b
ENSDART00000147329	dre-miR-16b
ENSDART00000150281	dre-miR-16b
ENSDART00000154809	dre-miR-16b
ENSDART00000194055	dre-miR-16b
ENSDART00000194364	dre-miR-16b
ENSDART00000194860	dre-miR-16b
ENSDART00000136523	dre-miR-182-5p
ENSDART00000138420	dre-miR-182-5p
ENSDART00000142310	dre-miR-182-5p
ENSDART00000138397	dre-miR-193b-5p
ENSDART00000146910	dre-miR-200a-5p
ENSDART00000154809	dre-miR-200c-3p
ENSDART00000194055	dre-miR-200c-3p
ENSDART00000138397	dre-miR-204-5p
ENSDART00000145771	dre-miR-204-5p
ENSDART00000146023	dre-miR-204-5p
ENSDART00000154809	dre-miR-204-5p
ENSDART00000137871	dre-miR-205-5p
ENSDART00000142871	dre-miR-205-5p
ENSDART00000194055	dre-miR-205-5p
ENSDART00000194364	dre-miR-205-5p
ENSDART00000194367	dre-miR-2185-5p
ENSDART00000133292	dre-miR-223
ENSDART00000145771	dre-miR-223
ENSDART00000194860	dre-miR-223
ENSDART00000143747	dre-miR-23a-3p
ENSDART00000143747	dre-miR-23b-3p
ENSDART00000138685	dre-miR-30c-5p
ENSDART00000194055	dre-miR-30c-5p
ENSDART00000194364	dre-miR-30c-5p
ENSDART00000194367	dre-miR-30c-5p
ENSDART00000154809	dre-miR-429b
ENSDART00000194055	dre-miR-429b
ENSDART00000091848	dre-miR-725-3p
ENSDART00000133292	dre-miR-725-3p
ENSDART00000134051	dre-miR-725-3p
ENSDART00000136523	dre-miR-725-3p
ENSDART00000137871	dre-miR-725-3p
ENSDART00000138420	dre-miR-725-3p
ENSDART00000146910	dre-miR-725-3p
ENSDART00000180637	dre-miR-725-3p
ENSDART00000194055	dre-miR-725-3p
ENSDART00000194364	dre-miR-725-3p
ENSDART00000091848	dre-miR-7a
ENSDART00000154809	dre-miR-7a
ENSDART00000194367	dre-miR-7a
ENSDART00000136209	dre-miR-96-5p
ENSDART00000138397	dre-miR-96-5p
ENSDART00000145256	dre-miR-96-5p
aanat1	dre-miR-27c-3p
aanat1	dre-miR-725-3p
aanat1	dre-miR-96-5p
abcg1	dre-miR-725-3p
abcg8	dre-miR-182-5p
abcg8	dre-miR-22b-5p
abhd10a	dre-miR-135a
abhd10a	dre-miR-135c
abhd10a	dre-miR-17a-5p
abhd10a	dre-miR-7a
abhd6a	dre-miR-15a-5p
abhd6a	dre-miR-16a
abhd6a	dre-miR-16b
abhd6a	dre-miR-457a
abhd6a	dre-miR-7146-3p
abraxas1	dre-miR-30e-3p
acot17	dre-miR-187
acot17	dre-miR-27c-3p
adarb1a	dre-miR-193b-5p
adarb1a	dre-miR-92b-3p
afg3l2	dre-miR-430a-3p
afp4	dre-miR-140-3p
afp4	dre-miR-27c-3p
agmo	dre-miR-430a-3p
agmo	dre-miR-7a
ahr1b	dre-miR-2185-5p
ahsa1a	dre-miR-124-3p
ahsa1a	dre-miR-194a
aif1l	dre-miR-1
aif1l	dre-miR-130c-5p
aif1l	dre-miR-194a
aif1l	dre-miR-216b
aif1l	dre-miR-30c-5p
aif1l	dre-miR-725-3p
angel2	dre-miR-22b-3p
anxa2a	dre-miR-22b-5p
ap1ar	dre-miR-30c-5p
apodb	dre-miR-130b
apodb	dre-miR-301a
aqp7	dre-miR-135a
aqp7	dre-miR-135c
aqp7	dre-miR-16a
aqp7	dre-miR-16b
aqp7	dre-miR-16c-5p
aqp7	dre-miR-205-5p
aqp7	dre-miR-92b-3p
arg2	dre-miR-140-3p
arg2	dre-miR-205-5p
arl3l2	dre-miR-128-3p
arl3l2	dre-miR-27c-3p
arl5c	dre-miR-30c-5p
arpp19b	dre-miR-15a-5p
arpp19b	dre-miR-457a
arrdc3b	dre-miR-194a
arrdc3b	dre-miR-430a-3p
asah1b	dre-miR-124-3p
asb15a	dre-miR-132-3p
asb15a	dre-miR-17a-5p
asb15a	dre-miR-212-3p
asb15a	dre-miR-216b
asb15a	dre-miR-23a-3p
asb15a	dre-miR-23b-3p
atf5b	dre-miR-128-3p
atpv0e2	dre-miR-23a-3p
atpv0e2	dre-miR-23b-3p
b3gat1b	dre-miR-1
b3gat1b	dre-miR-140-3p
b3gat1b	dre-miR-17a-5p
b3gat1b	dre-miR-726
b3gat1b	dre-miR-96-5p
bco2a	dre-miR-124-3p
bco2a	dre-miR-182-5p
bdh2	dre-miR-130a
bdh2	dre-miR-130b
bdh2	dre-miR-301a
bdh2	dre-miR-726
bhlhe40	dre-miR-128-3p
bhlhe40	dre-miR-27c-3p
bnip3lb	dre-miR-194a
bnip4	dre-miR-128-3p
bnip4	dre-miR-140-3p
bnip4	dre-miR-27c-3p
bokb	dre-miR-128-5p
bokb	dre-miR-7a
btf3	dre-miR-212-3p
btg2	dre-miR-140-3p
c6ast3	dre-miR-2185-5p
cab39l	dre-miR-725-3p
cables1	dre-miR-132-3p
cables1	dre-miR-212-3p
camk1db	dre-miR-15a-5p
camk1db	dre-miR-16a
camk1db	dre-miR-16b
camk1db	dre-miR-16c-5p
camk1db	dre-miR-17a-5p
camk1db	dre-miR-205-5p
camk1gb	dre-miR-23a-5p
camk1gb	dre-miR-301a
camk1gb	dre-miR-30e-3p
camk1gb	dre-miR-92b-3p
camkk1b	dre-miR-725-3p
capn2l	dre-miR-132-3p
capn2l	dre-miR-212-3p
cat	dre-miR-96-5p
cbr1	dre-miR-216b
cby1	dre-miR-15a-5p
cby1	dre-miR-16b
cby1	dre-miR-16c-5p
ccny	dre-miR-140-3p
ccny	dre-miR-204-3-3p
ccr9a	dre-miR-16c-5p
ccr9a	dre-miR-27c-3p
cd99	dre-miR-194a
cd99	dre-miR-23a-3p
cd99	dre-miR-23b-3p
cd99	dre-miR-30e-3p
cd99	dre-miR-7146-3p
cdipt	dre-miR-130b
cdipt	dre-miR-301a
cdx1b	dre-miR-30e-3p
cep44	dre-miR-124-3p
cep44	dre-miR-182-5p
cep44	dre-miR-27c-3p
clrn3	dre-miR-23a-3p
clrn3	dre-miR-23b-3p
clrn3	dre-miR-725-3p
cmbl	dre-miR-722
coa3a	dre-miR-199-3p
coq5	dre-miR-124-5p
cpb1	dre-miR-140-3p
cpb1	dre-miR-22b-5p
crb3a	dre-miR-301a
cry1a	dre-miR-204-3-3p
cry1b	dre-miR-140-3p
cry1b	dre-miR-17a-5p
cry1b	dre-miR-430a-3p
cry2	dre-miR-457a
cry5	dre-miR-124-3p
cry5	dre-miR-124-5p
cry5	dre-miR-17a-5p
cry5	dre-miR-223
cry5	dre-miR-30e-3p
cryba1b	dre-miR-128-3p
cryba1b	dre-miR-182-5p
cthl	dre-miR-15a-5p
cthl	dre-miR-457a
ctrb1	dre-miR-7a
cxcr1	dre-miR-193b-5p
cxcr1	dre-miR-23a-3p
cxcr1	dre-miR-23b-3p
cxcr1	dre-miR-27c-3p
cyp24a1	dre-miR-15a-5p
cyp24a1	dre-miR-16a
cyp24a1	dre-miR-16b
cyp24a1	dre-miR-16c-5p
cyp24a1	dre-miR-200c-3p
cyp24a1	dre-miR-429b
cyp24a1	dre-miR-457a
cyp27a7	dre-miR-30e-3p
cyp27a7	dre-miR-722
cyp27a7	dre-miR-725-3p
cyp2k19	dre-miR-7146-3p
cyp2k6	dre-miR-130b
cyp2k6	dre-miR-204-3-3p
cyp2x8	dre-miR-15a-5p
cyp2x8	dre-miR-16a
cyp2x8	dre-miR-16b
cyp2x8	dre-miR-16c-5p
cyp2x8	dre-miR-457a
cyp2y3	dre-miR-130b
cyp2y3	dre-miR-30c-5p
cyp8b3	dre-miR-15a-5p
cyp8b3	dre-miR-16a
cyp8b3	dre-miR-16b
cyp8b3	dre-miR-27c-3p
cyp8b3	dre-miR-457a
dapp1	dre-miR-223
dbpb	dre-miR-200a-5p
decr2	dre-miR-212-3p
dedd1	dre-miR-140-3p
dedd1	dre-miR-726
deptor	dre-miR-132-3p
deptor	dre-miR-15a-5p
deptor	dre-miR-16a
deptor	dre-miR-16b
deptor	dre-miR-16c-5p
deptor	dre-miR-212-3p
deptor	dre-miR-457a
deptor	dre-miR-726
desi1b	dre-miR-124-3p
dhcr24	dre-miR-23a-3p
dhrs11b	dre-miR-204-3-3p
dhrs12	dre-miR-128-3p
dhrs12	dre-miR-301a
dhrs3a	dre-miR-132-3p
dhrs3a	dre-miR-212-3p
dnajb1a	dre-miR-17a-5p
dnajb1a	dre-miR-27c-3p
dnajb1b	dre-miR-92b-3p
dnajc15	dre-miR-124-5p
dpf2	dre-miR-132-3p
dpf2	dre-miR-212-3p
dpf2	dre-miR-7a
dtd1	dre-miR-199-3p
edn2	dre-miR-199-3p
edn2	dre-miR-722
eef1a1l2	dre-miR-132-3p
eef1a1l2	dre-miR-187
eef1a1l2	dre-miR-204-5p
eef1a1l2	dre-miR-212-3p
eef1a1l2	dre-miR-2185-5p
eef1a1l2	dre-miR-22b-3p
eef1a1l2	dre-miR-30e-3p
eef1a1l2	dre-miR-725-3p
eevs	dre-miR-204-5p
egr2a	dre-miR-22b-3p
egr2a	dre-miR-30c-5p
eif5a2	dre-miR-183-3p
elocb	dre-miR-124-3p
elocb	dre-miR-140-3p
elocb	dre-miR-204-5p
elovl2	dre-miR-130c-5p
elovl2	dre-miR-722
emb	dre-miR-124-5p
enosf1	dre-miR-128-3p
enosf1	dre-miR-135a
enosf1	dre-miR-135c
enosf1	dre-miR-7146-3p
ephx1	dre-miR-22b-5p
etfdh	dre-miR-27c-3p
F2RL3	dre-miR-27c-3p
F2RL3	dre-miR-30c-5p
fabp2	dre-miR-128-3p
fabp2	dre-miR-130b
fads2	dre-miR-17a-5p
fastkd1	dre-miR-124-5p
fastkd1	dre-miR-130a
fastkd1	dre-miR-130b
fastkd1	dre-miR-193b-5p
fastkd1	dre-miR-204-5p
fastkd1	dre-miR-301a
fastkd1	dre-miR-30e-3p
fbxl3l	dre-miR-182-5p
fbxl3l	dre-miR-30c-5p
fibinb	dre-miR-190b
fkbp4	dre-miR-128-3p
flad1	dre-miR-140-3p
flad1	dre-miR-205-5p
flad1	dre-miR-96-5p
flot2b	dre-miR-124-3p
flot2b	dre-miR-132-3p
flot2b	dre-miR-200c-3p
flot2b	dre-miR-27c-3p
flot2b	dre-miR-429b
folr	dre-miR-128-3p
fosab	dre-miR-30c-5p
fosb	dre-miR-23a-3p
fscn2b	dre-miR-429b
fstb	dre-miR-204-5p
fstb	dre-miR-7146-3p
ftr83	dre-miR-132-3p
ftr83	dre-miR-212-3p
ftr83	dre-miR-27c-3p
gadd45aa	dre-miR-144-5p
gadd45ba	dre-miR-1
gadd45ba	dre-miR-16a
gadd45ba	dre-miR-16b
gadd45ba	dre-miR-16c-5p
gadd45ba	dre-miR-30e-3p
glb1l	dre-miR-124-5p
glb1l	dre-miR-132-3p
glb1l	dre-miR-17a-5p
glb1l	dre-miR-212-3p
glb1l	dre-miR-722
gnat2	dre-miR-722
gpr12	dre-miR-125b-3p
grem1a	dre-miR-27c-3p
grk1b	dre-miR-30c-5p
grk7a	dre-miR-187
grtp1b	dre-miR-144-5p
gss	dre-miR-725-3p
gucy2f	dre-miR-187
gucy2f	dre-miR-725-5p
hccsb	dre-miR-212-3p
hccsb	dre-miR-22b-3p
hebp2	dre-miR-205-5p
hhipl1	dre-miR-27c-3p
higd1a	dre-miR-16a
higd1a	dre-miR-16b
higd1a	dre-miR-722
hmgcra	dre-miR-130a
hmgcs1	dre-miR-128-3p
hmgcs1	dre-miR-130c-5p
hmgcs1	dre-miR-15a-5p
hmgcs1	dre-miR-16c-5p
hmgn2	dre-miR-22b-3p
hmgn6	dre-miR-22b-3p
hmox2a	dre-miR-128-3p
hmox2a	dre-miR-194a
hoxb6b	dre-miR-199-3p
hoxb6b	dre-miR-205-5p
hsd11b1la	dre-miR-15a-5p
hsd11b1la	dre-miR-17a-5p
hsd11b1la	dre-miR-301a
hsf2	dre-miR-1
hsp70l	dre-miR-16b
hsp70l	dre-miR-16c-5p
hspe1	dre-miR-182-5p
htra4	dre-miR-15a-5p
htra4	dre-miR-16a
htra4	dre-miR-16b
htra4	dre-miR-430a-3p
htra4	dre-miR-457a
id2a	dre-miR-205-5p
idh1	dre-miR-23a-3p
idh1	dre-miR-23b-3p
idh1	dre-miR-30c-5p
idh1	dre-miR-30e-3p
impg1b	dre-miR-16a
impg1b	dre-miR-16b
impg1b	dre-miR-16c-5p
impg1b	dre-miR-212-3p
impg1b	dre-miR-457a
inpp5ka	dre-miR-132-3p
inpp5ka	dre-miR-194a
inpp5ka	dre-miR-212-3p
inpp5kb	dre-miR-16c-5p
inpp5kb	dre-miR-187
inpp5kb	dre-miR-223
inpp5kb	dre-miR-30e-3p
insb	dre-miR-725-3p
insl3	dre-miR-430a-3p
kank1b	dre-miR-135a
kank1b	dre-miR-135c
kbtbd4	dre-miR-1
kbtbd4	dre-miR-205-5p
kbtbd4	dre-miR-27c-3p
kbtbd4	dre-miR-725-3p
kcne4	dre-miR-124-3p
kcne4	dre-miR-132-3p
kcne4	dre-miR-212-3p
kcne4	dre-miR-27c-3p
kcne4	dre-miR-726
klf13	dre-miR-130c-5p
klf2a	dre-miR-124-3p
lactbl1b	dre-miR-10a-3p
lgmn	dre-miR-130b
lgmn	dre-miR-301a
lhx1a	dre-miR-128-3p
lhx4	dre-miR-130c-5p
lhx4	dre-miR-200c-3p
lhx4	dre-miR-205-5p
lhx4	dre-miR-429b
lin28a	dre-miR-15a-5p
lin28a	dre-miR-187
lin28a	dre-miR-223
lin54	dre-miR-130a
lin54	dre-miR-130b
lin54	dre-miR-144-5p
lin54	dre-miR-17a-5p
lin54	dre-miR-27c-3p
lin54	dre-miR-430a-3p
lin54	dre-miR-7146-3p
lonrf1	dre-miR-140-3p
lonrf1	dre-miR-182-5p
lonrf1	dre-miR-200c-3p
lonrf1	dre-miR-204-5p
lonrf1	dre-miR-429b
lonrf1	dre-miR-92b-3p
lonrf1l	dre-miR-125b-3p
lztfl1	dre-miR-16a
lztfl1	dre-miR-16b
lztfl1	dre-miR-16c-5p
lztfl1	dre-miR-457a
lztfl1	dre-miR-722
malrd1	dre-miR-182-5p
malrd1	dre-miR-725-3p
mid1ip1a	dre-miR-140-3p
mid1ip1a	dre-miR-301a
mob1bb	dre-miR-205-5p
mrpl33	dre-miR-204-5p
msi1	dre-miR-200a-5p
msmo1	dre-miR-430a-3p
msrb1a	dre-miR-128-3p
msrb1a	dre-miR-135a
msrb1a	dre-miR-135c
msrb1a	dre-miR-140-3p
msrb1b	dre-miR-725-5p
msrb3	dre-miR-125b-3p
msrb3	dre-miR-223
msrb3	dre-miR-22b-5p
mterf2	dre-miR-216b
mvk	dre-miR-15a-5p
mvk	dre-miR-16a
mvk	dre-miR-16c-5p
MYADM	dre-miR-17a-5p
MYADM	dre-miR-27c-3p
MYADM	dre-miR-30c-5p
MYADM	dre-miR-7146-3p
mylipb	dre-miR-132-3p
mylipb	dre-miR-212-3p
mylipb	dre-miR-722
naa50	dre-miR-124-5p
nanos3	dre-miR-17a-5p
naxe	dre-miR-124-5p
nf2b	dre-miR-124-5p
nfe2l1a	dre-miR-216b
nfil3-6	dre-miR-23b-3p
nfkbiab	dre-miR-10a-3p
nfkbiab	dre-miR-200a-5p
nostrin	dre-miR-27c-3p
nphp3	dre-miR-135a
nphp3	dre-miR-140-3p
nr0b2a	dre-miR-187
nr0b2a	dre-miR-30c-5p
nr1d2a	dre-miR-193b-5p
nr1d2a	dre-miR-301a
nr1d2a	dre-miR-30e-3p
nr1d2a	dre-miR-7a
nr4a1	dre-miR-429b
nrn1b	dre-miR-193b-5p
nsdhl	dre-miR-430a-3p
nsdhl	dre-miR-725-3p
opn1sw1	dre-miR-92b-3p
osbpl1a	dre-miR-301a
osgn1	dre-miR-2185-5p
otop2	dre-miR-194a
otop2	dre-miR-30e-3p
pard3aa	dre-miR-7a
parla	dre-miR-124-5p
pcdh8	dre-miR-15a-5p
pcdh8	dre-miR-187
pcdh8	dre-miR-194a
pcgf6	dre-miR-132-3p
pcgf6	dre-miR-212-3p
pde6ga	dre-miR-2185-5p
pde6gb	dre-miR-16c-5p
pde6gb	dre-miR-725-3p
pfkfb4b	dre-miR-30c-5p
pfkfb4b	dre-miR-722
phospho2	dre-miR-204-5p
phyh	dre-miR-140-3p
phyh	dre-miR-17a-5p
phyh	dre-miR-23a-3p
phyh	dre-miR-23b-3p
pipox	dre-miR-130c-5p
PLEKHB1	dre-miR-1
PLEKHB1	dre-miR-15a-5p
PLEKHB1	dre-miR-16a
PLEKHB1	dre-miR-16b
PLEKHB1	dre-miR-16c-5p
PLEKHB1	dre-miR-200a-5p
PLEKHB1	dre-miR-27c-3p
PLEKHB1	dre-miR-725-3p
pmp22b	dre-miR-132-3p
pmp22b	dre-miR-190b
pmp22b	dre-miR-205-5p
pmp22b	dre-miR-212-3p
pmp22b	dre-miR-27c-3p
pmp22b	dre-miR-30e-3p
pmp22b	dre-miR-725-3p
pnp4a	dre-miR-124-3p
pnp4a	dre-miR-190b
pnp4a	dre-miR-212-3p
pnp4a	dre-miR-2185-5p
pnpo	dre-miR-23a-3p
pnpo	dre-miR-23b-3p
pnpo	dre-miR-7146-3p
pof1b	dre-miR-124-3p
pof1b	dre-miR-187
pof1b	dre-miR-199-3p
pof1b	dre-miR-430a-3p
ppat	dre-miR-1
ppat	dre-miR-15a-5p
ppm1na	dre-miR-216b
ppm1na	dre-miR-430a-3p
ppox	dre-miR-725-3p
ppp1r3da	dre-miR-124-3p
prdx1	dre-miR-144-5p
prdx1	dre-miR-15a-5p
prodhb	dre-miR-199-3p
prph2a	dre-miR-200a-5p
prph2a	dre-miR-22b-3p
prph2a	dre-miR-22b-5p
prph2a	dre-miR-726
prph2b	dre-miR-125b-3p
prr14	dre-miR-194a
prr14	dre-miR-430a-3p
prr15lb	dre-miR-124-3p
prr15lb	dre-miR-130c-5p
prr15lb	dre-miR-187
prr15lb	dre-miR-22b-5p
ptgesl	dre-miR-2185-5p
ptgesl	dre-miR-23a-3p
ptgesl	dre-miR-23b-3p
ptpn2a	dre-miR-30c-5p
pyroxd2	dre-miR-212-3p
rab3aa	dre-miR-124-3p
rab3aa	dre-miR-194a
rab3aa	dre-miR-725-5p
rab3b	dre-miR-16a
rab3b	dre-miR-16b
rab3b	dre-miR-16c-5p
rabif	dre-miR-30e-3p
rad51b	dre-miR-181a-3p
rad51b	dre-miR-2185-5p
rad54l2	dre-miR-132-3p
rad54l2	dre-miR-200c-3p
rad54l2	dre-miR-212-3p
rad54l2	dre-miR-223
rad54l2	dre-miR-23a-3p
rad54l2	dre-miR-23b-3p
rbp4l	dre-miR-725-3p
rdh5	dre-miR-128-3p
rdh5	dre-miR-27c-3p
rdh5	dre-miR-96-5p
retsat	dre-miR-130a
retsat	dre-miR-130b
retsat	dre-miR-301a
rhcga	dre-miR-204-3-3p
rnd1b	dre-miR-128-3p
rnd1b	dre-miR-23b-3p
rnd1b	dre-miR-30e-3p
rpl37	dre-miR-140-3p
rpl37	dre-miR-15a-5p
rpl37	dre-miR-187
rpl37	dre-miR-200a-5p
rpl37	dre-miR-725-5p
rtkn2a	dre-miR-140-3p
rtkn2a	dre-miR-17a-5p
rtkn2a	dre-miR-430a-3p
s100w	dre-miR-190b
samd7	dre-miR-132-3p
samd7	dre-miR-212-3p
scarb1	dre-miR-1
scarb1	dre-miR-124-5p
scarb1	dre-miR-190b
scarb1	dre-miR-23a-3p
scarb1	dre-miR-23b-3p
scarb1	dre-miR-30e-3p
scarb1	dre-miR-7146-3p
scarb1	dre-miR-725-3p
scg5	dre-miR-205-5p
scrt2	dre-miR-16c-5p
scrt2	dre-miR-200c-3p
scrt2	dre-miR-429b
sdhaf2	dre-miR-7146-3p
selenoj	dre-miR-132-3p
selenoj	dre-miR-212-3p
selenoo1	dre-miR-30c-5p
selenou1b	dre-miR-205-5p
serpinh1b	dre-miR-23a-5p
serpinh1b	dre-miR-30c-5p
serpinh1b	dre-miR-7146-3p
SFMBT1	dre-miR-30e-3p
SFMBT1	dre-miR-722
sgpl1	dre-miR-722
sik2b	dre-miR-124-3p
sik2b	dre-miR-135c
sik2b	dre-miR-144-5p
sik2b	dre-miR-212-3p
sik2b	dre-miR-30e-3p
sik2b	dre-miR-726
sirt7	dre-miR-124-5p
sirt7	dre-miR-17a-5p
sirt7	dre-miR-7146-3p
six7	dre-miR-130c-5p
six7	dre-miR-16a
six7	dre-miR-16b
six7	dre-miR-16c-5p
six7	dre-miR-200c-3p
six7	dre-miR-23a-3p
six7	dre-miR-23b-3p
six7	dre-miR-96-5p
slc13a1	dre-miR-430a-3p
slc15a1b	dre-miR-132-3p
slc15a1b	dre-miR-212-3p
slc17a6b	dre-miR-194a
slc24a2	dre-miR-128-5p
slc24a2	dre-miR-17a-5p
slc25a40	dre-miR-128-3p
slc25a40	dre-miR-216b
slc25a40	dre-miR-96-5p
slc2a11l	dre-miR-130c-5p
slc2a6	dre-miR-27c-3p
slc2a6	dre-miR-429b
slc2a6	dre-miR-96-5p
slc34a2a	dre-miR-124-3p
SLC35G1	dre-miR-200c-3p
SLC35G1	dre-miR-204-5p
slc46a3	dre-miR-17a-5p
slc5a1	dre-miR-429b
slc7a2	dre-miR-124-3p
slc7a2	dre-miR-204-5p
slc7a2	dre-miR-27c-3p
SLC9B2	dre-miR-130a
SLC9B2	dre-miR-130b
SLC9B2	dre-miR-301a
SLC9B2	dre-miR-726
smcr8b	dre-miR-430a-3p
soul5	dre-miR-204-3-3p
sp8a	dre-miR-17a-5p
sp8a	dre-miR-212-3p
sp8a	dre-miR-430a-3p
spryd7b	dre-miR-1
spryd7b	dre-miR-130b
spryd7b	dre-miR-301a
sqlea	dre-miR-204-5p
srd5a1	dre-miR-140-3p
stam	dre-miR-132-3p
stam	dre-miR-17a-5p
stk35	dre-miR-7146-3p
stmn4	dre-miR-92b-3p
stra6	dre-miR-205-5p
sult1st2	dre-miR-140-3p
sult1st3	dre-miR-128-3p
sult1st3	dre-miR-27c-3p
sv2ba	dre-miR-132-3p
sv2ba	dre-miR-212-3p
sv2ba	dre-miR-722
sybu	dre-miR-130b
sybu	dre-miR-190b
sybu	dre-miR-301a
sybu	dre-miR-430a-3p
sybu	dre-miR-7146-3p
sybu	dre-miR-725-3p
sypl2b	dre-miR-124-3p
sypl2b	dre-miR-15a-5p
sypl2b	dre-miR-16a
sypl2b	dre-miR-16c-5p
sypl2b	dre-miR-200c-3p
sypl2b	dre-miR-23a-3p
sypl2b	dre-miR-429b
sypl2b	dre-miR-457a
tagln3b	dre-miR-124-3p
tagln3b	dre-miR-181a-3p
tagln3b	dre-miR-182-5p
tagln3b	dre-miR-216b
tagln3b	dre-miR-430a-3p
tagln3b	dre-miR-7146-3p
tbrg4	dre-miR-725-3p
tcap	dre-miR-17a-5p
tcap	dre-miR-301a
tefa	dre-miR-190b
tefa	dre-miR-30c-5p
tent5ab	dre-miR-124-3p
tent5ab	dre-miR-130c-5p
tent5ab	dre-miR-22b-3p
tent5ab	dre-miR-30e-3p
terf1	dre-miR-204-5p
tfcp2l1	dre-miR-124-3p
tfcp2l1	dre-miR-132-3p
tk2	dre-miR-27c-3p
tm4sf4	dre-miR-205-5p
tmem130	dre-miR-130c-5p
tmem130	dre-miR-17a-5p
tmem177	dre-miR-216b
tnfrsf1b	dre-miR-125b-3p
tnfrsf1b	dre-miR-22b-5p
tor4aa	dre-miR-725-3p
trappc2	dre-miR-2185-5p
trit1	dre-miR-140-3p
trit1	dre-miR-204-3-3p
trmt12	dre-miR-27c-3p
tsku	dre-miR-124-3p
tsku	dre-miR-130a
tsku	dre-miR-130b
tsku	dre-miR-17a-5p
tsku	dre-miR-301a
tsku	dre-miR-96-5p
tube1	dre-miR-140-3p
txlna	dre-miR-132-3p
txlna	dre-miR-212-3p
ube2ia	dre-miR-200c-3p
ube2ia	dre-miR-429b
ube2l3a	dre-miR-130a
ube2l3a	dre-miR-130b
ube2l3a	dre-miR-301a
unc119b	dre-miR-130c-5p
unc119b	dre-miR-140-3p
unc119b	dre-miR-23a-3p
unc119b	dre-miR-30e-3p
unc45b	dre-miR-2185-5p
unc45b	dre-miR-722
ush1ga	dre-miR-15a-5p
ush1ga	dre-miR-16a
ush1ga	dre-miR-16b
ush1ga	dre-miR-16c-5p
ush1ga	dre-miR-181a-3p
ush1ga	dre-miR-204-5p
ush1ga	dre-miR-30e-3p
ush1ga	dre-miR-451
ush1ga	dre-miR-725-3p
usp21	dre-miR-15a-5p
usp21	dre-miR-16a
usp21	dre-miR-16b
usp21	dre-miR-16c-5p
usp37	dre-miR-194a
usp37	dre-miR-22b-5p
usp37	dre-miR-301a
usp37	dre-miR-92b-3p
vgll4b	dre-miR-124-5p
vgll4b	dre-miR-130a
vgll4b	dre-miR-130b
vgll4b	dre-miR-16a
vgll4b	dre-miR-16b
vgll4b	dre-miR-16c-5p
vgll4b	dre-miR-2185-5p
vgll4b	dre-miR-301a
vgll4b	dre-miR-457a
vil1	dre-miR-200a-5p
vil1	dre-miR-212-3p
vil1	dre-miR-216b
vil1	dre-miR-30c-5p
vil1	dre-miR-726
wdr34	dre-miR-23a-5p
wee1	dre-miR-15a-5p
wee1	dre-miR-16a
wee1	dre-miR-16b
wee1	dre-miR-16c-5p
wee1	dre-miR-457a
yipf1	dre-miR-130c-5p
yipf1	dre-miR-132-3p
yipf1	dre-miR-17a-5p
yipf1	dre-miR-194a
yipf1	dre-miR-212-3p
yipf1	dre-miR-430a-3p
zfand5a	dre-miR-27c-3p
zfand5a	dre-miR-96-5p
zgc:100868	dre-miR-205-5p
zgc:100868	dre-miR-2185-5p
zgc:100868	dre-miR-429b
zgc:101562	dre-miR-124-3p
zgc:110366	dre-miR-124-3p
zgc:110366	dre-miR-451
zgc:110789	dre-miR-722
zgc:112160	dre-miR-725-3p
zgc:112294	dre-miR-16c-5p
zgc:112294	dre-miR-190b
zgc:113337	dre-miR-10a-3p
zgc:153372	dre-miR-144-5p
zgc:153372	dre-miR-193b-5p
zgc:153372	dre-miR-22b-3p
zgc:153372	dre-miR-27c-3p
zgc:153896	dre-miR-23a-3p
zgc:153896	dre-miR-23b-3p
zgc:162952	dre-miR-199-3p
zgc:163073	dre-miR-30e-3p
zgc:172079	dre-miR-130c-5p
zgc:172079	dre-miR-181a-3p
zgc:172079	dre-miR-2185-5p
zgc:172079	dre-miR-722
zgc:172341	dre-miR-124-3p
zgc:172341	dre-miR-205-5p
zgc:193593	dre-miR-16c-5p
zgc:56235	dre-miR-15a-5p
zgc:56235	dre-miR-16a
zgc:56235	dre-miR-16b
zgc:56235	dre-miR-16c-5p
zgc:56235	dre-miR-27c-3p
zgc:56235	dre-miR-30e-3p
zgc:56235	dre-miR-430a-3p
zgc:56235	dre-miR-457a
zgc:56235	dre-miR-7146-3p
zgc:64065	dre-miR-194a
zgc:64065	dre-miR-92b-3p
zgc:65997	dre-miR-212-3p
zgc:77112	dre-miR-17a-5p
zgc:77112	dre-miR-23a-3p
zgc:77112	dre-miR-23b-3p
zgc:77112	dre-miR-430a-3p
zgc:77112	dre-miR-722
zgc:77112	dre-miR-725-3p
zgc:92630	dre-miR-132-3p
zgc:92630	dre-miR-212-3p
znf362a	dre-miR-1
znf362a	dre-miR-22b-3p
znf362a	dre-miR-30e-3p
znf362a	dre-miR-96-5p
znf750	dre-miR-726
circRNA10539	dre-miR-1
circRNA1629	dre-miR-1
circRNA1687	dre-miR-1
circRNA1713	dre-miR-1
circRNA1718	dre-miR-1
circRNA1759	dre-miR-1
circRNA3360	dre-miR-1
ciRNA56	dre-miR-1
circRNA1631	dre-miR-124-3p
circRNA1687	dre-miR-124-3p
circRNA1713	dre-miR-124-3p
circRNA1718	dre-miR-124-3p
circRNA1736	dre-miR-124-3p
circRNA1759	dre-miR-124-3p
circRNA3360	dre-miR-124-3p
ciRNA27	dre-miR-124-3p
circRNA1573	dre-miR-128-5p
circRNA1625	dre-miR-128-5p
circRNA1687	dre-miR-128-5p
circRNA3360	dre-miR-128-5p
circRNA1625	dre-miR-130a
circRNA1629	dre-miR-130a
circRNA1631	dre-miR-130a
circRNA1687	dre-miR-130a
circRNA1713	dre-miR-130a
circRNA1718	dre-miR-130a
circRNA1736	dre-miR-130a
circRNA1759	dre-miR-130a
circRNA3360	dre-miR-130a
ciRNA27	dre-miR-130a
ciRNA75	dre-miR-130a
circRNA1625	dre-miR-130c-5p
circRNA1629	dre-miR-130c-5p
circRNA1631	dre-miR-130c-5p
circRNA1687	dre-miR-130c-5p
circRNA1713	dre-miR-130c-5p
circRNA1718	dre-miR-130c-5p
circRNA1736	dre-miR-130c-5p
circRNA1759	dre-miR-130c-5p
circRNA3048	dre-miR-130c-5p
circRNA3452	dre-miR-130c-5p
ciRNA27	dre-miR-130c-5p
circRNA10539	dre-miR-132-3p
circRNA1625	dre-miR-132-3p
circRNA1629	dre-miR-132-3p
circRNA1687	dre-miR-132-3p
circRNA1713	dre-miR-132-3p
circRNA1736	dre-miR-132-3p
circRNA3360	dre-miR-132-3p
ciRNA27	dre-miR-132-3p
circRNA1625	dre-miR-135a
circRNA1629	dre-miR-135a
circRNA1631	dre-miR-135a
circRNA1687	dre-miR-135a
circRNA1713	dre-miR-135a
circRNA1718	dre-miR-135a
circRNA1736	dre-miR-135a
ciRNA27	dre-miR-135a
ciRNA41	dre-miR-135a
circRNA1625	dre-miR-144-5p
circRNA1629	dre-miR-144-5p
circRNA1687	dre-miR-144-5p
circRNA1713	dre-miR-144-5p
circRNA1718	dre-miR-144-5p
circRNA1736	dre-miR-144-5p
circRNA1759	dre-miR-144-5p
circRNA10539	dre-miR-16a
circRNA1434	dre-miR-16a
circRNA1625	dre-miR-16a
circRNA1629	dre-miR-16a
circRNA1631	dre-miR-16a
circRNA1687	dre-miR-16a
circRNA1713	dre-miR-16a
circRNA1736	dre-miR-16a
circRNA1759	dre-miR-16a
circRNA3360	dre-miR-16a
circRNA3452	dre-miR-16a
circRNA699	dre-miR-16a
circRNA736	dre-miR-16a
ciRNA56	dre-miR-16a
ciRNA75	dre-miR-16a
circRNA10539	dre-miR-16b
circRNA1434	dre-miR-16b
circRNA1625	dre-miR-16b
circRNA1629	dre-miR-16b
circRNA1631	dre-miR-16b
circRNA1687	dre-miR-16b
circRNA1713	dre-miR-16b
circRNA1736	dre-miR-16b
circRNA1759	dre-miR-16b
circRNA3360	dre-miR-16b
circRNA3452	dre-miR-16b
circRNA699	dre-miR-16b
circRNA736	dre-miR-16b
ciRNA56	dre-miR-16b
ciRNA75	dre-miR-16b
circRNA10539	dre-miR-182-5p
circRNA1083	dre-miR-182-5p
circRNA1625	dre-miR-182-5p
circRNA1629	dre-miR-182-5p
circRNA1631	dre-miR-182-5p
circRNA1687	dre-miR-182-5p
circRNA1713	dre-miR-182-5p
circRNA1718	dre-miR-182-5p
circRNA1736	dre-miR-182-5p
circRNA3452	dre-miR-182-5p
ciRNA27	dre-miR-182-5p
circRNA10539	dre-miR-183-3p
circRNA1625	dre-miR-183-3p
circRNA1687	dre-miR-183-3p
circRNA1713	dre-miR-183-3p
circRNA1736	dre-miR-183-3p
circRNA3360	dre-miR-183-3p
circRNA3452	dre-miR-183-3p
circRNA10539	dre-miR-193b-5p
circRNA1625	dre-miR-193b-5p
circRNA1631	dre-miR-193b-5p
circRNA1687	dre-miR-193b-5p
circRNA1713	dre-miR-193b-5p
circRNA401	dre-miR-193b-5p
ciRNA27	dre-miR-193b-5p
ciRNA75	dre-miR-193b-5p
circRNA10539	dre-miR-200a-5p
circRNA1631	dre-miR-200a-5p
circRNA1687	dre-miR-200a-5p
circRNA1713	dre-miR-200a-5p
circRNA1718	dre-miR-200a-5p
circRNA1736	dre-miR-200a-5p
circRNA3360	dre-miR-200a-5p
ciRNA56	dre-miR-200a-5p
ciRNA75	dre-miR-200a-5p
circRNA10539	dre-miR-200c-3p
circRNA1625	dre-miR-200c-3p
circRNA1629	dre-miR-200c-3p
circRNA1687	dre-miR-200c-3p
circRNA1712	dre-miR-200c-3p
circRNA1713	dre-miR-200c-3p
circRNA1736	dre-miR-200c-3p
circRNA1759	dre-miR-200c-3p
ciRNA27	dre-miR-200c-3p
ciRNA75	dre-miR-200c-3p
circRNA10539	dre-miR-204-5p
circRNA1625	dre-miR-204-5p
circRNA1629	dre-miR-204-5p
circRNA1687	dre-miR-204-5p
circRNA1713	dre-miR-204-5p
circRNA1736	dre-miR-204-5p
circRNA1759	dre-miR-204-5p
circRNA3048	dre-miR-204-5p
circRNA3360	dre-miR-204-5p
circRNA3452	dre-miR-204-5p
circRNA74	dre-miR-204-5p
ciRNA27	dre-miR-204-5p
ciRNA75	dre-miR-204-5p
circRNA10539	dre-miR-205-5p
circRNA1629	dre-miR-205-5p
circRNA1687	dre-miR-205-5p
circRNA1712	dre-miR-205-5p
circRNA1713	dre-miR-205-5p
circRNA1736	dre-miR-205-5p
circRNA1759	dre-miR-205-5p
circRNA1818	dre-miR-205-5p
circRNA3048	dre-miR-205-5p
circRNA3360	dre-miR-205-5p
circRNA401	dre-miR-205-5p
ciRNA27	dre-miR-205-5p
circRNA10539	dre-miR-2185-5p
circRNA1083	dre-miR-2185-5p
circRNA1625	dre-miR-2185-5p
circRNA1631	dre-miR-2185-5p
circRNA1713	dre-miR-2185-5p
circRNA1736	dre-miR-2185-5p
circRNA1759	dre-miR-2185-5p
circRNA3360	dre-miR-2185-5p
ciRNA27	dre-miR-2185-5p
circRNA10539	dre-miR-223
circRNA1629	dre-miR-223
circRNA1631	dre-miR-223
circRNA1687	dre-miR-223
circRNA1713	dre-miR-223
circRNA1718	dre-miR-223
circRNA1736	dre-miR-223
circRNA3360	dre-miR-223
circRNA10539	dre-miR-22b-5p
circRNA1629	dre-miR-22b-5p
circRNA1631	dre-miR-22b-5p
circRNA1687	dre-miR-22b-5p
circRNA1713	dre-miR-22b-5p
circRNA1718	dre-miR-22b-5p
circRNA1736	dre-miR-22b-5p
circRNA1759	dre-miR-22b-5p
circRNA3360	dre-miR-22b-5p
circRNA3452	dre-miR-22b-5p
circRNA401	dre-miR-22b-5p
circRNA758	dre-miR-22b-5p
circRNA10539	dre-miR-23a-5p
circRNA1083	dre-miR-23a-5p
circRNA1631	dre-miR-23a-5p
circRNA1687	dre-miR-23a-5p
circRNA1713	dre-miR-23a-5p
circRNA1759	dre-miR-23a-5p
ciRNA27	dre-miR-23a-5p
circRNA10539	dre-miR-23a-3p
circRNA1083	dre-miR-23a-3p
circRNA1625	dre-miR-23a-3p
circRNA1629	dre-miR-23a-3p
circRNA1631	dre-miR-23a-3p
circRNA1687	dre-miR-23a-3p
circRNA1713	dre-miR-23a-3p
circRNA1718	dre-miR-23a-3p
circRNA1736	dre-miR-23a-3p
circRNA1759	dre-miR-23a-3p
circRNA3360	dre-miR-23a-3p
ciRNA27	dre-miR-23a-3p
ciRNA41	dre-miR-23a-3p
circRNA10539	dre-miR-23b-3p
circRNA1625	dre-miR-23b-3p
circRNA1629	dre-miR-23b-3p
circRNA1631	dre-miR-23b-3p
circRNA1687	dre-miR-23b-3p
circRNA1713	dre-miR-23b-3p
circRNA1718	dre-miR-23b-3p
circRNA1736	dre-miR-23b-3p
circRNA1759	dre-miR-23b-3p
circRNA3360	dre-miR-23b-3p
ciRNA27	dre-miR-23b-3p
ciRNA41	dre-miR-23b-3p
circRNA10539	dre-miR-30c-5p
circRNA1625	dre-miR-30c-5p
circRNA1629	dre-miR-30c-5p
circRNA1631	dre-miR-30c-5p
circRNA1687	dre-miR-30c-5p
circRNA1713	dre-miR-30c-5p
circRNA1718	dre-miR-30c-5p
circRNA1736	dre-miR-30c-5p
circRNA1759	dre-miR-30c-5p
circRNA1809	dre-miR-30c-5p
ciRNA27	dre-miR-30c-5p
ciRNA75	dre-miR-30c-5p
circRNA1625	dre-miR-429b
circRNA1629	dre-miR-429b
circRNA1631	dre-miR-429b
circRNA1687	dre-miR-429b
circRNA1712	dre-miR-429b
circRNA1713	dre-miR-429b
circRNA1736	dre-miR-429b
circRNA1759	dre-miR-429b
circRNA3452	dre-miR-429b
ciRNA27	dre-miR-429b
ciRNA75	dre-miR-429b
circRNA10539	dre-miR-725-3p
circRNA1247	dre-miR-725-3p
circRNA1625	dre-miR-725-3p
circRNA1629	dre-miR-725-3p
circRNA1687	dre-miR-725-3p
circRNA1713	dre-miR-725-3p
circRNA1718	dre-miR-725-3p
circRNA1736	dre-miR-725-3p
circRNA1759	dre-miR-725-3p
circRNA1842	dre-miR-725-3p
circRNA3360	dre-miR-725-3p
ciRNA56	dre-miR-725-3p
ciRNA74	dre-miR-725-3p
ciRNA75	dre-miR-725-3p
circRNA147	dre-miR-7a
circRNA1629	dre-miR-7a
circRNA1687	dre-miR-7a
circRNA1713	dre-miR-7a
circRNA1736	dre-miR-7a
circRNA1759	dre-miR-7a
ciRNA27	dre-miR-7a
circRNA10539	dre-miR-96-5p
circRNA1330	dre-miR-96-5p
circRNA1351	dre-miR-96-5p
circRNA1625	dre-miR-96-5p
circRNA1629	dre-miR-96-5p
circRNA1631	dre-miR-96-5p
circRNA1687	dre-miR-96-5p
circRNA1713	dre-miR-96-5p
circRNA1736	dre-miR-96-5p
circRNA3360	dre-miR-96-5p
circRNA3452	dre-miR-96-5p
ciRNA27	dre-miR-96-5p

## Sheet: lncRNA-mRNA co expression
Data1	Data2	rho	pvalue	relation
MSTRG.24402.1	aacs	0.914319	3.14497e-05	positive
MSTRG.10622.1	aanat1	0.920687	2.16117e-05	positive
MSTRG.5932.1	aanat1	0.947655	2.83365e-06	positive
MSTRG.22252.1	aatf	0.902043	6.01427e-05	positive
MSTRG.21936.1	abcb4	0.90378	5.5161e-05	positive
MSTRG.24402.1	abcb4	0.953742	1.54308e-06	positive
MSTRG.24402.1	abcb6a	0.965505	3.6298e-07	positive
MSTRG.24603.1	abcb6a	0.923894	1.7678e-05	positive
MSTRG.24402.1	abcc1	0.946587	3.12909e-06	positive
MSTRG.24603.1	abcc1	0.926329	1.50883e-05	positive
MSTRG.24603.1	abcc4	0.912566	3.46971e-05	positive
MSTRG.3264.1	abcc4	0.940051	5.51148e-06	positive
MSTRG.8093.1	abcc4	0.908865	4.24181e-05	positive
MSTRG.20112.1	abcf2b	0.910867	3.8089e-05	positive
MSTRG.13823.1	abcg2a	0.942516	4.48651e-06	positive
MSTRG.21936.1	abcg2a	0.949746	2.31932e-06	positive
MSTRG.24402.1	abcg2a	0.917234	2.65854e-05	positive
MSTRG.24402.1	abcg5	0.927761	1.37119e-05	positive
MSTRG.24603.1	abcg5	0.90832	4.36603e-05	positive
MSTRG.3264.1	abcg5	0.908295	4.37171e-05	positive
MSTRG.8093.1	abcg5	0.911608	3.65786e-05	positive
MSTRG.4640.1	abcg8	0.93293	9.54378e-06	positive
MSTRG.22276.1	abhd10a	0.936234	7.45521e-06	positive
MSTRG.4640.1	abhd2a	0.907176	4.63605e-05	positive
MSTRG.24402.1	abhd4	0.978613	3.39978e-08	positive
MSTRG.24603.1	abhd4	0.92023	2.22242e-05	positive
MSTRG.13823.1	ace2	0.92419	1.73465e-05	positive
MSTRG.24402.1	ace2	0.936589	7.25433e-06	positive
MSTRG.24603.1	acox1	0.905647	5.01742e-05	positive
MSTRG.3264.1	acox1	0.921022	2.11707e-05	positive
MSTRG.8093.1	acox1	0.95145	1.95764e-06	positive
MSTRG.24402.1	acp6	0.964188	4.36823e-07	positive
MSTRG.24603.1	acp6	0.914055	3.19239e-05	positive
MSTRG.20112.1	acsl3a	0.906382	4.83122e-05	positive
ENSDART00000145874	acss2l	0.905638	5.01972e-05	positive
MSTRG.20112.1	adck1	0.910544	3.87627e-05	positive
MSTRG.18145.1	adra2a	0.901017	6.32435e-05	positive
MSTRG.13823.1	afg3l2	0.90132	6.23148e-05	positive
MSTRG.24402.1	afg3l2	0.911072	3.7667e-05	positive
MSTRG.24402.1	agmo	0.920651	2.16591e-05	positive
ENSDART00000136523	ahsa1a	0.919996	2.25427e-05	positive
MSTRG.18289.1	aif1l	0.916453	2.78267e-05	positive
MSTRG.23327.1	aif1l	0.916025	2.85257e-05	positive
MSTRG.25256.1	aif1l	0.931241	1.07761e-05	positive
MSTRG.24402.1	aifm2	0.938121	6.43659e-06	positive
MSTRG.1043.1	akap12a	0.918381	2.4842e-05	positive
MSTRG.18722.1	akap12a	0.910289	3.9301e-05	positive
MSTRG.24402.1	akr1b1	0.949875	2.29034e-06	positive
ENSDART00000091848	alkal2a	0.933315	9.27928e-06	positive
MSTRG.25992.3	alkal2a	0.956091	1.19388e-06	positive
MSTRG.24402.1	alp3	0.957437	1.02408e-06	positive
MSTRG.13690.1	alpk2	0.930386	1.1446e-05	positive
MSTRG.13823.1	amy2a	0.927139	1.42968e-05	positive
MSTRG.24402.1	amy2a	0.961809	6.00102e-07	positive
MSTRG.7006.1	and1;cops9	0.957737	9.89088e-07	positive
MSTRG.13823.1	angel2	0.914622	3.09142e-05	positive
MSTRG.20112.1	angel2	0.907906	4.46221e-05	positive
MSTRG.18108.1	ankrd6a	0.900555	6.46835e-05	positive
MSTRG.17978.1	anks1aa	0.936444	7.33586e-06	positive
MSTRG.24372.1	anks1aa	0.901719	6.11071e-05	positive
MSTRG.24402.1	anpepa	0.943209	4.22751e-06	positive
MSTRG.24402.1	anpepb	0.991	4.57967e-10	positive
MSTRG.13823.1	aoc1	0.903284	5.6549e-05	positive
MSTRG.24402.1	aoc1	0.902183	5.97284e-05	positive
MSTRG.24402.1	aoc2	0.921501	2.0554e-05	positive
MSTRG.2462.23	apobb	-0.910097	3.97117e-05	negtive
MSTRG.24402.1	apoda	0.961772	6.02937e-07	positive
ENSDART00000145874	apodb	0.924788	1.66897e-05	positive
MSTRG.23606.2	apodb	0.912762	3.43216e-05	positive
MSTRG.291.1	aqp10a	0.903768	5.51938e-05	positive
MSTRG.10622.1	aqp7	0.918764	2.42812e-05	positive
MSTRG.12398.1	aqp7	0.909633	4.07143e-05	positive
MSTRG.16373.1	aqp7	0.906504	4.80082e-05	positive
MSTRG.2522.1	aqp7	0.913677	3.2611e-05	positive
MSTRG.6696.1	aqp7	0.962225	5.68511e-07	positive
MSTRG.5932.1	armc2	0.911288	3.72254e-05	positive
MSTRG.4640.1	arr3b	0.914672	3.08263e-05	positive
MSTRG.24402.1	arsa	0.912704	3.44317e-05	positive
MSTRG.15181.1	art4	0.9174	2.63278e-05	positive
MSTRG.67.1	asah1b	0.961898	5.93213e-07	positive
MSTRG.13823.1	asah2	0.941666	4.82134e-06	positive
MSTRG.2522.1	asb1	0.913728	3.2517e-05	positive
MSTRG.24944.1	asb10	0.91977	2.28537e-05	positive
MSTRG.13003.1	asb15a	0.926974	1.4455e-05	positive
MSTRG.18289.1	aspm	0.935487	7.89231e-06	positive
MSTRG.23327.1	aspm	0.922232	1.96386e-05	positive
MSTRG.6602.1	atf5b	-0.907524	4.55264e-05	negtive
MSTRG.13308.1	atp1b2b	0.943977	3.95445e-06	positive
MSTRG.17275.1	atp1b2b	0.925098	1.63575e-05	positive
MSTRG.5872.1	atp1b2b	0.936792	7.14178e-06	positive
MSTRG.17275.1	atp2b1b	0.910109	3.96859e-05	positive
MSTRG.5872.1	atp2b1b	0.924129	1.74147e-05	positive
MSTRG.13003.1	atpv0e2	0.906249	4.86445e-05	positive
MSTRG.13308.1	atpv0e2	0.952677	1.72599e-06	positive
MSTRG.17275.1	atpv0e2	0.904671	5.27356e-05	positive
MSTRG.5872.1	atpv0e2	0.911584	3.66269e-05	positive
MSTRG.18667.4	AXL	0.921159	2.09932e-05	positive
ENSDART00000133717	b3gat1b	0.904479	5.32505e-05	positive
MSTRG.21671.2	b3gnt5b	0.923581	1.80358e-05	positive
MSTRG.24402.1	bcl3	0.911441	3.69162e-05	positive
MSTRG.13823.1	bco1	0.922519	1.92884e-05	positive
MSTRG.24402.1	bco1l	0.980743	2.01906e-08	positive
ENSDART00000145874	bco2a	0.965128	3.83018e-07	positive
MSTRG.321.1	bco2b	0.908571	4.3085e-05	positive
MSTRG.13823.1	bco2l	0.903641	5.55466e-05	positive
MSTRG.24402.1	bco2l	0.94506	3.59355e-06	positive
MSTRG.20137.3	bnip3la	0.907137	4.64559e-05	positive
MSTRG.4039.1	bnip3la	-0.912472	3.48789e-05	negtive
MSTRG.8076.1	btr12	-0.90422	5.39512e-05	negtive
ENSDART00000133717	BX294661	0.942005	4.68556e-06	positive
ENSDART00000138397	BX294661	0.934748	8.34423e-06	positive
MSTRG.2522.1	BX294661	0.93912	5.94337e-06	positive
MSTRG.25505.1	BX294661	0.906236	4.86782e-05	positive
MSTRG.26538.2	BX294661	0.926837	1.45884e-05	positive
MSTRG.5932.1	BX323820	0.907476	4.5639e-05	positive
MSTRG.17978.1	BX530018	0.901846	6.07286e-05	positive
MSTRG.10102.2	BX548011	0.990075	7.45949e-10	positive
MSTRG.13284.1	BX548011	0.98483	6.16751e-09	positive
MSTRG.20460.26	BX548011	0.975277	6.97809e-08	positive
ENSDART00000091848	BX569789	0.975881	6.1732e-08	positive
MSTRG.25992.3	BX569789	0.907916	4.45996e-05	positive
MSTRG.20137.1	BX663613	0.912158	3.54897e-05	positive
MSTRG.24402.1	C11H1orf50	0.976775	5.11868e-08	positive
MSTRG.24603.1	C11H1orf50	0.90481	5.23635e-05	positive
MSTRG.13823.1	c1qtnf1	0.90183	6.07763e-05	positive
MSTRG.13823.1	c1qtnf4;c6ast3;c6ast4	0.940962	5.11333e-06	positive
ENSDART00000138685	CABZ01041604	-0.941756	4.78475e-06	negtive
MSTRG.20137.3	CABZ01041604	-0.903826	5.50343e-05	negtive
MSTRG.4039.1	CABZ01044277	-0.902972	5.74353e-05	negtive
MSTRG.18722.1	CABZ01068499	0.908734	4.27127e-05	positive
MSTRG.24402.1	CABZ01068499	0.94332	4.18729e-06	positive
MSTRG.7006.1	CABZ01070631	0.910546	3.87592e-05	positive
MSTRG.13823.1	CABZ01080568	0.918466	2.47172e-05	positive
ENSDART00000145874	CABZ01083442	0.943291	4.19784e-06	positive
MSTRG.24402.1	CABZ01083442	0.955681	1.24976e-06	positive
MSTRG.24603.1	CABZ01083442	0.909687	4.05966e-05	positive
MSTRG.13823.1	CABZ01088484;CABZ01079192	0.920954	2.12592e-05	positive
MSTRG.23176.5	CABZ01117503	0.929028	1.25781e-05	positive
MSTRG.11808.1	cacna1fa	0.916386	2.79353e-05	positive
MSTRG.12398.1	cacna1fa	0.927923	1.35625e-05	positive
MSTRG.17275.1	cacna1fa	0.906357	4.83729e-05	positive
MSTRG.19838.1	cacna1fb	0.908808	4.25469e-05	positive
MSTRG.12398.1	cacna2d4b	0.975638	6.48816e-08	positive
MSTRG.19191.1	cacna2d4b	0.910187	3.95191e-05	positive
MSTRG.2522.1	cacna2d4b	0.901633	6.13655e-05	positive
ENSDART00000145874	calr3b	0.90791	4.46124e-05	positive
ENSDART00000145874	camk1gb	0.928897	1.26916e-05	positive
MSTRG.17275.1	camk2n2	0.927764	1.3709e-05	positive
MSTRG.25256.1	camk2n2	0.906591	4.77915e-05	positive
MSTRG.5872.1	camk2n2	0.946202	3.24156e-06	positive
MSTRG.24402.1	camkk1b	0.938863	6.06749e-06	positive
MSTRG.17271.2	casr	0.911074	3.76626e-05	positive
MSTRG.23606.2	castor1	0.920232	2.22207e-05	positive
ENSDART00000145874	cbr1	0.93015	1.1637e-05	positive
MSTRG.24402.1	cbr1	0.930225	1.1576e-05	positive
MSTRG.24603.1	cbr1	0.952587	1.7422e-06	positive
MSTRG.22845.1	ccdc160	-0.900382	6.52275e-05	negtive
MSTRG.7006.1	ccny	0.94081	5.1779e-06	positive
MSTRG.8076.1	ccny	-0.926216	1.52015e-05	negtive
MSTRG.11913.6	cd36	0.914016	3.19938e-05	positive
MSTRG.13003.1	cdca5	0.900305	6.54728e-05	positive
MSTRG.17275.1	cdca5	0.91564	2.91656e-05	positive
MSTRG.5872.1	cdca5	0.93777	6.61718e-06	positive
MSTRG.19838.1	cdca7b	0.92548	1.59549e-05	positive
MSTRG.21936.1	cdipt	-0.912757	3.43314e-05	negtive
MSTRG.5872.1	cdipt	0.901526	6.16889e-05	positive
MSTRG.24402.1	cel	0.906555	4.78821e-05	positive
MSTRG.24402.1	ces2b	0.922568	1.92294e-05	positive
MSTRG.13384.1	cfb	0.900254	6.56351e-05	positive
MSTRG.17275.1	cfb	0.941351	4.95015e-06	positive
MSTRG.18289.1	cfb	0.906059	4.91239e-05	positive
MSTRG.5872.1	cfb	0.928627	1.29282e-05	positive
MSTRG.13823.1	chia	0.902831	5.78388e-05	positive
MSTRG.1711.1	chia	0.906985	4.68246e-05	positive
MSTRG.21936.1	chia	0.925281	1.61641e-05	positive
MSTRG.24402.1	chia	0.968945	2.15937e-07	positive
MSTRG.24402.1	chia	0.969356	2.02158e-07	positive
MSTRG.17275.1	chrnb1	0.911519	3.67582e-05	positive
MSTRG.21936.1	chs1	0.911107	3.75959e-05	positive
MSTRG.24402.1	chs1	0.925381	1.60587e-05	positive
MSTRG.13823.1	ciartb	-0.925328	1.61141e-05	negtive
MSTRG.13823.1	cldn23a	0.907369	4.58968e-05	positive
MSTRG.20112.1	cldn23a	0.933842	8.92602e-06	positive
MSTRG.26345.1	cldn5b	0.927846	1.36333e-05	positive
MSTRG.17978.1	clec19a	0.916355	2.79855e-05	positive
MSTRG.24402.1	clrn3	0.90145	6.19211e-05	positive
ENSDART00000136209	cnbd1	0.951175	2.01266e-06	positive
MSTRG.20112.1	cndp2	0.910835	3.81555e-05	positive
MSTRG.11808.1	cngb3	0.912592	3.46476e-05	positive
MSTRG.17275.1	cngb3	0.978892	3.18524e-08	positive
MSTRG.5872.1	cngb3	0.943148	4.24981e-06	positive
MSTRG.20112.1	coa3a	0.944467	3.78789e-06	positive
MSTRG.6602.1	col14a1b	-0.913354	3.3206e-05	negtive
MSTRG.25626.1	col17a1a	-0.904403	5.34557e-05	negtive
MSTRG.22252.1	col5a3b;si:ch1073-286c18	0.905861	4.96265e-05	positive
MSTRG.4039.1	col5a3b;si:ch1073-286c18	-0.924887	1.65827e-05	negtive
MSTRG.8076.1	col5a3b;si:ch1073-286c18	-0.923108	1.85848e-05	negtive
MSTRG.13823.1	coq8b	0.911221	3.73621e-05	positive
MSTRG.24402.1	coq8b	0.947054	2.99715e-06	positive
MSTRG.24402.1	cox15	0.922902	1.88284e-05	positive
MSTRG.20137.3	cox17	0.916204	2.82317e-05	positive
MSTRG.13823.1	cpa1;cpa5	0.95107	2.03405e-06	positive
MSTRG.21936.1	cpa1;cpa5	0.913106	3.36699e-05	positive
MSTRG.24402.1	cpa1;cpa5	0.910085	3.97362e-05	positive
MSTRG.20281.1	cpa2;cpa4	-0.919289	2.35282e-05	negtive
MSTRG.24402.1	cpdp	0.956064	1.19747e-06	positive
MSTRG.24603.1	cpdp	0.902829	5.78466e-05	positive
MSTRG.8076.1	cpeb1a	-0.919556	2.31513e-05	negtive
MSTRG.5913.1	cplx2	1	2.20493e-31	positive
MSTRG.24402.1	cpt1cb	0.977417	4.45411e-08	positive
MSTRG.7918.1	CR293507	0.999802	2.39545e-18	positive
MSTRG.18090.2	CR318624	0.924217	1.7316e-05	positive
ENSDART00000145874	CR792417	0.933172	9.3768e-06	positive
MSTRG.24402.1	CR792417	0.971641	1.37751e-07	positive
MSTRG.24603.1	CR792417	0.920201	2.22633e-05	positive
MSTRG.9717.1	CR792422	0.925693	1.57338e-05	positive
MSTRG.11808.1	crbn	0.919122	2.37646e-05	positive
MSTRG.13823.1	crtac1a	0.931379	1.06709e-05	positive
MSTRG.24402.1	crtac1a	0.939412	5.80515e-06	positive
MSTRG.4640.1	cry1a	0.917881	2.55915e-05	positive
MSTRG.24402.1	cry3a	0.950515	2.15e-06	positive
MSTRG.24402.1	cry3b	0.936544	7.28006e-06	positive
MSTRG.24402.1	cry3b	0.936544	7.28006e-06	positive
MSTRG.24603.1	cry3b	0.909142	4.17959e-05	positive
MSTRG.24603.1	cry3b	0.909142	4.17959e-05	positive
MSTRG.17275.1	cry5	-0.913032	3.38092e-05	negtive
MSTRG.10102.2	CT583728	0.915707	2.90526e-05	positive
MSTRG.13284.1	CT583728	0.911699	3.63976e-05	positive
MSTRG.20137.3	CT583728	0.908045	4.42972e-05	positive
MSTRG.20459.19	CT583728	0.908479	4.32948e-05	positive
MSTRG.20460.26	CT583728	0.909537	4.09245e-05	positive
MSTRG.24402.1	cthl;cth	0.949343	2.41217e-06	positive
MSTRG.3264.1	ctps1b	0.901528	6.16845e-05	positive
MSTRG.3264.1	ctps1b	0.901528	6.16845e-05	positive
MSTRG.24402.1	ctrb1	0.913304	3.3299e-05	positive
MSTRG.20112.1	ctsl	0.920353	2.20572e-05	positive
MSTRG.24402.1	CU302253	0.904514	5.3156e-05	positive
MSTRG.9085.1	CU929391	0.911282	3.72374e-05	positive
MSTRG.67.1	cubn	0.901619	6.14087e-05	positive
MSTRG.321.1	cuzd1	0.90771	4.50838e-05	positive
MSTRG.24402.1	cyp1a	0.949344	2.41206e-06	positive
MSTRG.3264.1	cyp1a	0.901656	6.12966e-05	positive
MSTRG.24402.1	cyp27a7	0.93267	9.72576e-06	positive
ENSDART00000145874	cyp2k21;cyp2k19;cyp2k18;cyp2k20	0.945588	3.42723e-06	positive
MSTRG.24402.1	cyp2k21;cyp2k19;cyp2k18;cyp2k20	0.957147	1.05899e-06	positive
MSTRG.24603.1	cyp2k21;cyp2k19;cyp2k18;cyp2k20	0.913519	3.29003e-05	positive
MSTRG.24402.1	cyp2k6	0.923095	1.8601e-05	positive
MSTRG.24402.1	cyp2n13	0.968772	2.21926e-07	positive
ENSDART00000145874	cyp2x7;cyp2x8	0.944029	3.93638e-06	positive
MSTRG.24402.1	cyp2x7;cyp2x8	0.95557	1.26535e-06	positive
MSTRG.24402.1	cyp2x9	0.924478	1.70275e-05	positive
MSTRG.13823.1	cyp2y3	0.916925	2.70713e-05	positive
MSTRG.13823.1	cyp3a65	0.93801	6.49322e-06	positive
MSTRG.20112.1	cyp3a65	0.908374	4.3536e-05	positive
MSTRG.24402.1	cyp3c3	0.931867	1.03052e-05	positive
MSTRG.13823.1	cyp4t8	0.914481	3.11632e-05	positive
MSTRG.13823.1	cyp51	0.966312	3.22908e-07	positive
MSTRG.20112.1	cyp51	0.907296	4.60708e-05	positive
MSTRG.24603.1	ddb2;kbtbd4	0.930933	1.10142e-05	positive
MSTRG.24402.1	decr2	0.968492	2.3197e-07	positive
MSTRG.24402.1	dgat2	0.91587	2.87816e-05	positive
MSTRG.24402.1	dhcr7	0.960878	6.75796e-07	positive
MSTRG.13823.1	dhdhl	0.94747	2.88323e-06	positive
MSTRG.20112.1	dhrs11b;zgc:92630	0.916301	2.8072e-05	positive
ENSDART00000145874	dhrs12	0.908761	4.26521e-05	positive
MSTRG.24402.1	dhrs12	0.944445	3.79514e-06	positive
MSTRG.24603.1	dhrs12	0.935787	7.71476e-06	positive
MSTRG.3264.1	dhrs12	0.914349	3.13965e-05	positive
MSTRG.13823.1	dhrs13a	0.929216	1.24164e-05	positive
MSTRG.24402.1	dhrs13a	0.93569	7.77149e-06	positive
MSTRG.24402.1	dhrs13a	0.957612	1.00356e-06	positive
MSTRG.24402.1	dhrs13l1	0.977891	4.00849e-08	positive
MSTRG.10622.1	dhx30	-0.908875	4.23955e-05	negtive
MSTRG.19323.1	dhx30	-0.912134	3.55361e-05	negtive
MSTRG.13823.1	dhx33	0.912645	3.45447e-05	positive
MSTRG.24402.1	dhx33	0.901356	6.22052e-05	positive
MSTRG.24402.1	dio1	0.964786	4.01966e-07	positive
MSTRG.20112.1	dpep1	0.92011	2.23866e-05	positive
ENSDART00000152446	dpt	0.916354	2.79857e-05	positive
MSTRG.24186.1	dram2a	0.910315	3.92466e-05	positive
MSTRG.7006.1	dtd1	0.90523	5.12551e-05	positive
MSTRG.5872.1	dusp22b	0.911857	3.60823e-05	positive
ENSDART00000145874	ecm1b	0.903315	5.64602e-05	positive
MSTRG.24402.1	ecm1b	0.925155	1.62971e-05	positive
MSTRG.24402.1	eevs	0.926384	1.50338e-05	positive
MSTRG.17275.1	elovl4b	0.920744	2.15354e-05	positive
MSTRG.5872.1	elovl4b	0.919661	2.30046e-05	positive
MSTRG.67.1	enosf1	0.92854	1.30058e-05	positive
MSTRG.24402.1	enpp7	0.944592	3.7462e-06	positive
MSTRG.24402.1	ephx1	0.962196	5.70624e-07	positive
ENSDART00000145874	ephx2	0.914425	3.12624e-05	positive
MSTRG.24402.1	ephx2	0.926517	1.4902e-05	positive
MSTRG.10622.1	ercc6	-0.913583	3.27834e-05	negtive
MSTRG.5932.1	ercc6	-0.904941	5.20174e-05	negtive
MSTRG.20112.1	etfdh	0.910136	3.96275e-05	positive
MSTRG.321.1	exoc3l4	0.936571	7.26463e-06	positive
MSTRG.24402.1	fads2	0.931215	1.07964e-05	positive
MSTRG.24402.1	fam169aa	0.915684	2.90921e-05	positive
MSTRG.24402.1	fastkd1	0.970235	1.7504e-07	positive
MSTRG.19191.1	fbxl3l	0.91249	3.48435e-05	positive
MSTRG.13823.1	fbxo40	0.935106	8.1231e-06	positive
MSTRG.17978.1	fbxo40	0.926531	1.48884e-05	positive
MSTRG.20112.1	fbxo40	0.923683	1.7918e-05	positive
MSTRG.24372.1	fbxo40	0.909576	4.08382e-05	positive
MSTRG.24402.1	fech	0.936383	7.37066e-06	positive
MSTRG.24603.1	fech	0.90843	4.34067e-05	positive
MSTRG.24402.1	fhad1;ela2	0.920349	2.20623e-05	positive
MSTRG.13003.1	fkbp2	0.911953	3.58918e-05	positive
MSTRG.24402.1	flad1	0.912882	3.40922e-05	positive
MSTRG.5872.1	flot2b	0.955106	1.33168e-06	positive
MSTRG.24603.1	FO082780	-0.90196	6.03883e-05	negtive
MSTRG.25148.1	FO704779	0.917632	2.59693e-05	positive
MSTRG.8330.1	FO704779	0.918939	2.40285e-05	positive
MSTRG.22276.1	FO904880	0.914051	3.1931e-05	positive
MSTRG.24603.1	FO904880	0.925962	1.5458e-05	positive
MSTRG.20281.1	folr	-0.925035	1.64243e-05	negtive
MSTRG.26345.1	FP016205	0.961531	6.21985e-07	positive
MSTRG.24402.1	FP102052	0.917554	2.6089e-05	positive
MSTRG.11133.1	g6pca	0.904719	5.26064e-05	positive
MSTRG.11808.1	gabrr3a	0.90716	4.6399e-05	positive
MSTRG.17275.1	gabrr3a	0.911713	3.63702e-05	positive
MSTRG.16297.1	gadd45ba	0.951415	1.96461e-06	positive
MSTRG.24402.1	gcdha	0.957576	1.0078e-06	positive
MSTRG.20460.39	gck	0.904768	5.24764e-05	positive
MSTRG.24402.1	gclc	0.903923	5.47663e-05	positive
MSTRG.24603.1	gdpd4a	0.928459	1.30779e-05	positive
ENSDART00000145874	ggact	0.912736	3.43711e-05	positive
MSTRG.321.1	ghsra	0.973049	1.07037e-07	positive
MSTRG.321.1	glb1l	0.902047	6.01308e-05	positive
MSTRG.24402.1	gldc	0.946368	3.19266e-06	positive
MSTRG.20132.1	glis1b	0.930293	1.15209e-05	positive
MSTRG.13823.1	gls2a	0.907686	4.5142e-05	positive
MSTRG.21936.1	gls2a	0.942345	4.55232e-06	positive
MSTRG.24402.1	gls2a	0.91139	3.70197e-05	positive
ENSDART00000145256	gltpb	0.925019	1.64415e-05	positive
MSTRG.2462.40	gltpb	0.962928	5.18129e-07	positive
MSTRG.24402.1	gpx4a	0.934042	8.79473e-06	positive
MSTRG.24402.1	gpx4a	0.934042	8.79473e-06	positive
MSTRG.5932.1	gpx7	0.910292	3.9296e-05	positive
MSTRG.5932.1	gpx7	0.910292	3.9296e-05	positive
MSTRG.13155.1	grk1b	0.908493	4.32624e-05	positive
MSTRG.13155.1	grk1b	0.908493	4.32624e-05	positive
MSTRG.26345.1	grk1b	0.911194	3.74167e-05	positive
MSTRG.26345.1	grk1b	0.911194	3.74168e-05	positive
MSTRG.21936.1	gss	0.900152	6.59589e-05	positive
MSTRG.13823.1	gsto1	0.910167	3.95614e-05	positive
MSTRG.21936.1	gsto1	0.947019	3.00675e-06	positive
MSTRG.17271.2	gtf2a1l	-0.940177	5.45481e-06	negtive
MSTRG.5241.1	gtf2a1l	-0.929128	1.24918e-05	negtive
ENSDART00000147329	guca1e	0.901105	6.29743e-05	positive
MSTRG.24603.1	gucy2d	-0.927387	1.40612e-05	negtive
MSTRG.26345.1	haus6	0.905325	5.10075e-05	positive
MSTRG.16297.1	hddc2	0.920002	2.25342e-05	positive
MSTRG.22793.4	her8	0.91231	3.51914e-05	positive
MSTRG.24402.1	hhipl1	0.965786	3.48628e-07	positive
MSTRG.23320.1	higd1a	0.918806	2.42204e-05	positive
ENSDART00000145874	higd2a	0.932493	9.85136e-06	positive
MSTRG.13003.1	hmga1a	0.958055	9.52886e-07	positive
MSTRG.13308.1	hmga1a	0.937469	6.77512e-06	positive
MSTRG.17275.1	hmgb3a	0.920146	2.2338e-05	positive
MSTRG.5913.1	hmgb3a	0.937213	6.91184e-06	positive
MSTRG.13823.1	hmgcs1	0.912324	3.5166e-05	positive
MSTRG.20112.1	hmgcs1	0.939449	5.78765e-06	positive
ENSDART00000154809	hmgn2	0.929671	1.20314e-05	positive
MSTRG.13308.1	hmgn2	0.908724	4.27357e-05	positive
MSTRG.13308.1	hmgn6	0.945237	3.5368e-06	positive
MSTRG.25462.1	hmgn6	0.908359	4.35697e-05	positive
MSTRG.5872.1	hmgn6	0.907999	4.44058e-05	positive
MSTRG.9907.1	hmgn6	0.903955	5.46776e-05	positive
MSTRG.24402.1	hmox2a	0.970102	1.78934e-07	positive
MSTRG.24402.1	hmox2a	0.970102	1.78934e-07	positive
MSTRG.9085.1	hnf1ba	-0.919306	2.35036e-05	negtive
MSTRG.25256.1	hnf4a	0.929155	1.24681e-05	positive
MSTRG.26345.1	hnf4a	0.909556	4.08831e-05	positive
MSTRG.11808.1	hoxb6b	0.94193	4.71519e-06	positive
MSTRG.17275.1	hoxb6b	0.921112	2.1054e-05	positive
MSTRG.24944.1	hoxb6b	0.901148	6.28408e-05	positive
MSTRG.4640.1	hs3st3l	-0.948437	2.6317e-06	negtive
MSTRG.3264.1	hsd11b1la	0.91826	2.50223e-05	positive
MSTRG.17978.1	hspa1b	0.90775	4.49905e-05	positive
MSTRG.20112.1	hspa1b	0.932872	9.58435e-06	positive
MSTRG.4039.1	hspa8b	-0.903	5.73541e-05	negtive
MSTRG.1043.1	hspb11	0.929542	1.21398e-05	positive
MSTRG.10622.1	hspb9	0.925908	1.55131e-05	positive
MSTRG.67.1	hspd1	0.902091	6.00005e-05	positive
ENSDART00000145874	htra4	0.906878	4.70867e-05	positive
MSTRG.24402.1	ibtk	0.960359	7.21207e-07	positive
MSTRG.17275.1	id3	0.913461	3.30074e-05	positive
MSTRG.2462.23	id3	-0.902485	5.88412e-05	negtive
MSTRG.11726.1	id4	0.902246	5.95418e-05	positive
MSTRG.18289.1	id4	0.950463	2.16124e-06	positive
MSTRG.23327.1	id4	0.926619	1.48013e-05	positive
MSTRG.3075.1	id4	0.906717	4.74797e-05	positive
MSTRG.24402.1	idh1	0.971061	1.52276e-07	positive
MSTRG.24402.1	ifngr1l	0.942558	4.47065e-06	positive
MSTRG.24603.1	ifngr1l	0.908428	4.34111e-05	positive
MSTRG.5872.1	igfbp2a	0.915245	2.98352e-05	positive
ENSDART00000142310	impg2a	0.903439	5.61118e-05	positive
MSTRG.24603.1	inpp5kb	0.929584	1.21045e-05	positive
ENSDART00000138685	insl3	0.91765	2.59423e-05	positive
MSTRG.13823.1	insl3	0.951912	1.86777e-06	positive
MSTRG.2462.3	insl3	0.917525	2.61335e-05	positive
MSTRG.291.1	irg1l	0.937126	6.95914e-06	positive
MSTRG.3264.1	irg1l	0.955413	1.28747e-06	positive
MSTRG.17978.1	isg20;rlbp1b	0.928724	1.28429e-05	positive
MSTRG.20112.1	isg20;rlbp1b	0.931272	1.07526e-05	positive
MSTRG.4039.1	isg20;rlbp1b	-0.907787	4.49027e-05	negtive
MSTRG.20425.24	itk	0.912746	3.43524e-05	positive
MSTRG.2462.3	itk	0.942153	4.62699e-06	positive
MSTRG.20112.1	kat14	0.910827	3.8173e-05	positive
MSTRG.10622.1	kcna6a	0.952135	1.82551e-06	positive
MSTRG.10622.1	kcne4	0.913553	3.28381e-05	positive
MSTRG.10959.1	kcne4	0.917036	2.68956e-05	positive
MSTRG.6696.1	kcne4	0.901342	6.22475e-05	positive
ENSDART00000133717	kcnv2a	0.916889	2.71284e-05	positive
MSTRG.19191.1	kcnv2a	0.928412	1.31194e-05	positive
MSTRG.6696.1	kcnv2a	0.934976	8.20252e-06	positive
MSTRG.26345.1	kctd6a	0.913636	3.26853e-05	positive
MSTRG.24402.1	keap1a	0.947703	2.82101e-06	positive
MSTRG.24402.1	keap1a	0.947703	2.82101e-06	positive
MSTRG.24603.1	keap1a	0.959086	8.42851e-07	positive
MSTRG.24603.1	keap1a	0.959086	8.42852e-07	positive
MSTRG.17275.1	kif2c	0.926604	1.4816e-05	positive
MSTRG.11354.2	kif3b	0.909338	4.13607e-05	positive
MSTRG.16297.1	klf2a	0.916317	2.80473e-05	positive
MSTRG.24402.1	leap2	0.900955	6.34359e-05	positive
MSTRG.24603.1	leap2	0.947333	2.92041e-06	positive
MSTRG.3031.1	lect2l;si:ch211-132p1	0.911075	3.7661e-05	positive
MSTRG.18722.1	lgals8a	0.964386	4.24991e-07	positive
MSTRG.5367.1	lgals9l5	0.932665	9.72952e-06	positive
MSTRG.17275.1	lhx1a	0.915384	2.95978e-05	positive
MSTRG.20568.1	lhx1a	-0.922524	1.92825e-05	negtive
MSTRG.18319.1	lhx1b	0.921054	2.11287e-05	positive
MSTRG.17275.1	lhx4	0.904296	5.3744e-05	positive
MSTRG.5913.1	lhx4	0.93262	9.76098e-06	positive
MSTRG.24402.1	lonrf1	0.94814	2.70698e-06	positive
MSTRG.24603.1	lonrf1	0.903999	5.45549e-05	positive
ENSDART00000133717	lrata	0.911461	3.68756e-05	positive
MSTRG.22793.4	lrata	0.900386	6.52168e-05	positive
MSTRG.2522.1	lrata	0.91165	3.64942e-05	positive
MSTRG.23606.2	lratb;si:ch73-132f6	0.926352	1.50661e-05	positive
MSTRG.24402.1	lrp2b	0.922287	1.95718e-05	positive
MSTRG.13823.1	lrrc18b	0.906763	4.73664e-05	positive
MSTRG.17978.1	lrrc18b	0.923487	1.8144e-05	positive
MSTRG.13823.1	lrrc58a	0.939175	5.91737e-06	positive
MSTRG.21936.1	lrrc58a	0.935451	7.91407e-06	positive
MSTRG.24402.1	lrrc58a	0.912281	3.52493e-05	positive
MSTRG.2741.1	lrrc75bb	0.909298	4.14499e-05	positive
MSTRG.3583.1	lrrc75bb	0.907024	4.67297e-05	positive
MSTRG.4892.1	lrrc75bb	0.905559	5.04009e-05	positive
MSTRG.17275.1	ly6pge	0.946475	3.16155e-06	positive
MSTRG.5872.1	ly6pge	0.947032	3.00317e-06	positive
MSTRG.20112.1	ly75	0.906648	4.76507e-05	positive
MSTRG.24402.1	malrd1	0.962148	5.74258e-07	positive
MSTRG.18289.1	map1aa	0.903713	5.53464e-05	positive
MSTRG.5872.1	marcksl1b	0.918912	2.40671e-05	positive
MSTRG.17275.1	masp2	0.934962	8.21147e-06	positive
MSTRG.5872.1	masp2	0.956987	1.07861e-06	positive
MSTRG.23320.1	mat2ab	0.929175	1.24509e-05	positive
MSTRG.7148.1	mat2ab	0.903126	5.69965e-05	positive
MSTRG.18722.1	mc1r	0.901875	6.06405e-05	positive
MSTRG.10102.2	MDFI	0.908187	4.39666e-05	positive
MSTRG.20460.26	MDFI	0.917124	2.67578e-05	positive
MSTRG.5608.1	MDFI	0.904704	5.26475e-05	positive
MSTRG.24402.1	mep1a	0.912181	3.54432e-05	positive
MSTRG.24402.1	mep1a	0.954597	1.40775e-06	positive
MSTRG.13823.1	MEP1B	0.901157	6.28148e-05	positive
MSTRG.2858.6	micall1b	0.917938	2.5504e-05	positive
MSTRG.19838.1	micall2b	0.913256	3.33896e-05	positive
MSTRG.26345.1	miox	0.935513	7.87661e-06	positive
MSTRG.25462.1	mkrn2os	0.902716	5.81713e-05	positive
ENSDART00000145874	mlst8;msrb1b	0.903127	5.69945e-05	positive
MSTRG.18722.1	mlst8;msrb1b	0.903683	5.54301e-05	positive
MSTRG.23606.2	mlst8;msrb1b	0.901659	6.12876e-05	positive
ENSDART00000145874	mmp30	0.943592	4.08962e-06	positive
MSTRG.24402.1	mmp30	0.943526	4.11322e-06	positive
MSTRG.24603.1	mmp30	0.917631	2.59714e-05	positive
MSTRG.20460.39	mov10b	0.925649	1.57795e-05	positive
MSTRG.5872.1	mrpl33	0.903355	5.63489e-05	positive
MSTRG.24402.1	msmo1	0.977409	4.46171e-08	positive
MSTRG.24603.1	msmo1	0.938478	6.25652e-06	positive
MSTRG.20112.1	msra	0.928737	1.28318e-05	positive
MSTRG.20112.1	msra	0.928737	1.28318e-05	positive
MSTRG.1043.1	msrb1a	0.916703	2.74244e-05	positive
MSTRG.18722.1	msrb1a	0.906089	4.90467e-05	positive
MSTRG.24402.1	msrb1a	0.919443	2.33109e-05	positive
ENSDART00000145874	msrb3	0.947514	2.87148e-06	positive
ENSDART00000145874	msrb3	0.947514	2.87148e-06	positive
MSTRG.24402.1	msrb3	0.94931	2.42007e-06	positive
MSTRG.24402.1	msrb3	0.94931	2.42007e-06	positive
MSTRG.24603.1	msrb3	0.914747	3.06953e-05	positive
MSTRG.24603.1	msrb3	0.914747	3.06953e-05	positive
ENSDART00000145874	mterf2	0.959096	8.41847e-07	positive
MSTRG.24402.1	mthfr	0.94929	2.42465e-06	positive
MSTRG.13823.1	mtr	0.930511	1.13467e-05	positive
MSTRG.21936.1	mtr	0.912049	3.57023e-05	positive
MSTRG.24402.1	mtrr	0.983547	9.23601e-09	positive
MSTRG.24402.1	muc5	0.9649	3.9553e-07	positive
MSTRG.20112.1	mvda	0.9326	9.77528e-06	positive
MSTRG.12398.1	MYADM	0.920152	2.23298e-05	positive
MSTRG.6696.1	MYADM	0.924164	1.73754e-05	positive
MSTRG.5913.1	mybl1	0.92534	1.61015e-05	positive
MSTRG.21936.1	myo7bb	0.91401	3.20046e-05	positive
MSTRG.24402.1	myo7bb	0.948282	2.67095e-06	positive
MSTRG.12997.3	naa50	0.942856	4.35784e-06	positive
MSTRG.20137.3	nap1l4a	0.904397	5.34714e-05	positive
MSTRG.7006.1	nap1l4a	0.905322	5.10162e-05	positive
MSTRG.291.1	napepld	0.902098	5.9977e-05	positive
MSTRG.3264.1	napepld	0.958513	9.02711e-07	positive
ENSDART00000145874	naxe	0.919052	2.38656e-05	positive
MSTRG.23606.2	naxe	0.905668	5.01201e-05	positive
MSTRG.13823.1	NCEH1	0.910139	3.96207e-05	positive
MSTRG.13155.1	ndrg1a	0.902295	5.93983e-05	positive
MSTRG.17275.1	ndrg1a	0.964564	4.14594e-07	positive
MSTRG.5872.1	ndrg1a	0.952932	1.68078e-06	positive
MSTRG.23081.10	nf2b	0.966882	2.9677e-07	positive
ENSDART00000145874	nfe2l1b	0.927131	1.43048e-05	positive
MSTRG.24372.1	nfil3-3	0.914394	3.13164e-05	positive
MSTRG.24603.1	nfil3-6	0.924601	1.68931e-05	positive
MSTRG.16297.1	nfkbiab	0.905153	5.1457e-05	positive
MSTRG.17978.1	nfkbiz	0.912049	3.57024e-05	positive
ENSDART00000145874	npas2	0.908306	4.36914e-05	positive
MSTRG.24402.1	npas2	0.919339	2.34568e-05	positive
MSTRG.24603.1	npas2	0.924619	1.68738e-05	positive
MSTRG.24402.1	NPC1L1	0.945869	3.34119e-06	positive
MSTRG.21085.1	npffr1l1	0.924986	1.64766e-05	positive
MSTRG.17275.1	nr1d2a	0.904776	5.24538e-05	positive
MSTRG.5872.1	nr1d2a	0.911187	3.74318e-05	positive
MSTRG.24402.1	nr1i2	0.961349	6.36579e-07	positive
MSTRG.24603.1	nr1i2	0.9083	4.37063e-05	positive
MSTRG.10622.1	nr4a1	0.937242	6.89635e-06	positive
MSTRG.24944.1	nr4a1	0.958971	8.5459e-07	positive
MSTRG.25462.1	nr4a1	0.915195	2.99206e-05	positive
MSTRG.20112.1	nr5a5	0.921142	2.10146e-05	positive
MSTRG.24402.1	nudt12	0.932508	9.84037e-06	positive
MSTRG.18289.1	oga	0.906296	4.85254e-05	positive
MSTRG.26345.1	oga	0.913744	3.2487e-05	positive
MSTRG.10102.2	olfcq1	0.975587	6.55557e-08	positive
MSTRG.13284.1	olfcq1	0.977294	4.57605e-08	positive
MSTRG.20459.19	olfcq1	0.908525	4.31887e-05	positive
MSTRG.20460.26	olfcq1	0.939731	5.65707e-06	positive
MSTRG.5608.1	olfcq1	0.903163	5.68898e-05	positive
MSTRG.17275.1	opn1lw2;opn1lw1	0.909955	4.00154e-05	positive
MSTRG.20568.1	opn1mw2	-0.908951	4.22248e-05	negtive
MSTRG.17275.1	opn1sw1	0.933468	9.17557e-06	positive
MSTRG.5872.1	opn1sw1	0.943624	4.07841e-06	positive
MSTRG.17275.1	opn1sw2	0.922511	1.92985e-05	positive
MSTRG.5872.1	opn1sw2	0.927461	1.39917e-05	positive
MSTRG.8081.1	or111-11	0.915605	2.92238e-05	positive
MSTRG.20112.1	otud4	0.909339	4.13586e-05	positive
MSTRG.8093.1	paqr7a	0.909951	4.00247e-05	positive
MSTRG.18722.1	PAQR9	0.928243	1.32711e-05	positive
MSTRG.13823.1	parla	0.905879	4.95813e-05	positive
MSTRG.24402.1	parla	0.936737	7.17204e-06	positive
MSTRG.18108.1	pcdh8	0.91559	2.92493e-05	positive
MSTRG.23461.2	pcgf5a	0.943433	4.14639e-06	positive
MSTRG.10622.1	pcgf6	0.92848	1.30586e-05	positive
MSTRG.10622.1	pcgf6	0.92848	1.30586e-05	positive
MSTRG.8036.1	pcgf6	0.911689	3.64164e-05	positive
MSTRG.8036.1	pcgf6	0.911689	3.64164e-05	positive
MSTRG.13003.1	pdcd4a	0.931169	1.08316e-05	positive
MSTRG.13308.1	pdcd4a	0.94682	3.0626e-06	positive
ENSDART00000142871	pdcd7	-0.906852	4.71496e-05	negtive
MSTRG.5872.1	pdcl	0.905685	5.00753e-05	positive
MSTRG.13823.1	pde6ha	0.912214	3.53786e-05	positive
MSTRG.21936.1	pde6ha	0.984154	7.66161e-09	positive
MSTRG.24402.1	pdia2	0.933063	9.45127e-06	positive
MSTRG.4640.1	per2	0.904912	5.20934e-05	positive
MSTRG.7006.1	pfn2l	-0.938754	6.12043e-06	negtive
MSTRG.10622.1	phax	0.910275	3.9331e-05	positive
MSTRG.19323.1	phax	0.903238	5.66781e-05	positive
ENSDART00000145874	phyh	0.91451	3.11106e-05	positive
MSTRG.24402.1	phyh	0.974361	8.35754e-08	positive
MSTRG.24603.1	phyh	0.906976	4.68464e-05	positive
MSTRG.20112.1	pimr191	0.928125	1.33782e-05	positive
MSTRG.3264.1	PLEKHB1	0.920299	2.21304e-05	positive
MSTRG.67.1	plin6	0.917113	2.67745e-05	positive
MSTRG.11808.1	plppr2b	0.911633	3.65294e-05	positive
MSTRG.24402.1	pm20d1	0.900325	6.54092e-05	positive
MSTRG.3264.1	pm20d1	0.926915	1.45125e-05	positive
MSTRG.13003.1	pmp22b	0.934512	8.49262e-06	positive
MSTRG.13308.1	pmp22b	0.938129	6.43217e-06	positive
MSTRG.6696.1	pmp22b	0.905964	4.93649e-05	positive
MSTRG.17978.1	pmpcb	0.926256	1.51611e-05	positive
MSTRG.20112.1	pmpcb	0.941207	5.0101e-06	positive
MSTRG.19838.1	pnp4a;si:dkey-76p14	0.963193	5.00086e-07	positive
MSTRG.1043.1	pnpla2	0.925776	1.56488e-05	positive
MSTRG.21936.1	pnpo	0.900908	6.35813e-05	positive
MSTRG.10768.1	polr3g	0.909495	4.10151e-05	positive
MSTRG.19052.1	polr3g	0.905226	5.12676e-05	positive
MSTRG.2462.14	polr3g	0.900278	6.55564e-05	positive
MSTRG.13823.1	porb	0.950842	2.08115e-06	positive
MSTRG.21936.1	porb	0.90211	5.99431e-05	positive
MSTRG.13003.1	ppm1na	-0.915218	2.98801e-05	negtive
ENSDART00000145874	ppox	0.941902	4.72653e-06	positive
MSTRG.20989.1	ppp1r3da	0.95116	2.01586e-06	positive
MSTRG.5872.1	PPP1R3G	0.918828	2.41884e-05	positive
MSTRG.20459.13	prf1	0.903455	5.60656e-05	positive
MSTRG.10959.1	prkg1b	0.912581	3.46677e-05	positive
MSTRG.13823.1	prodhb	0.94913	2.46253e-06	positive
MSTRG.17275.1	prph2a	0.932963	9.52068e-06	positive
MSTRG.5872.1	prph2a	0.936659	7.2156e-06	positive
MSTRG.17275.1	prph2b	0.926004	1.54153e-05	positive
MSTRG.5872.1	prph2b	0.905029	5.1785e-05	positive
MSTRG.24402.1	prss1	0.916191	2.82525e-05	positive
MSTRG.20281.1	prss59	-0.904679	5.27125e-05	negtive
MSTRG.24402.1	prss60	0.94239	4.53492e-06	positive
ENSDART00000145874	prxl2b	0.937948	6.52471e-06	positive
MSTRG.24402.1	prxl2b	0.96399	4.48859e-07	positive
MSTRG.24603.1	prxl2b	0.902442	5.89679e-05	positive
ENSDART00000145874	psme4a	0.906524	4.79574e-05	positive
MSTRG.20132.1	pstpip1b	0.927335	1.41102e-05	positive
MSTRG.24402.1	ptgdsb	0.963487	4.80673e-07	positive
MSTRG.14182.2	ptger4a	0.916326	2.80315e-05	positive
MSTRG.24402.1	ptgesl	0.919045	2.38759e-05	positive
MSTRG.24603.1	ptgesl	0.93073	1.1173e-05	positive
ENSDART00000145874	pyroxd2	0.907216	4.62633e-05	positive
MSTRG.13308.1	rab11fip5a	-0.947278	2.93548e-06	negtive
MSTRG.20137.1	rab11fip5a	0.917462	2.62316e-05	positive
MSTRG.11808.1	rab3aa	0.908152	4.40483e-05	positive
MSTRG.12398.1	rab3aa	0.918651	2.44454e-05	positive
ENSDART00000145874	rabep2	0.933214	9.34781e-06	positive
MSTRG.24402.1	rabep2	0.903175	5.68561e-05	positive
MSTRG.26345.1	rabif	0.942532	4.48058e-06	positive
MSTRG.13823.1	rad51b	0.911682	3.64319e-05	positive
MSTRG.24402.1	rad51b	0.953128	1.64654e-06	positive
MSTRG.13823.1	rasef	0.910064	3.97813e-05	positive
ENSDART00000145874	rbm39a;nfs1	0.904196	5.40157e-05	positive
MSTRG.20618.1	rbm46	0.908147	4.40603e-05	positive
MSTRG.24402.1	rbp3	0.97867	3.35494e-08	positive
MSTRG.24402.1	rbp4	0.925512	1.59214e-05	positive
MSTRG.24402.1	rbp4l	0.900931	6.35107e-05	positive
MSTRG.24427.1	rdh20	0.905216	5.12929e-05	positive
MSTRG.17275.1	rdh8b	0.905235	5.12426e-05	positive
MSTRG.18722.1	renbp	0.909962	4.00013e-05	positive
MSTRG.24402.1	retsat	0.957648	9.99313e-07	positive
MSTRG.8036.1	rgs5b	0.917214	2.66159e-05	positive
MSTRG.24402.1	rhcgl1	0.9314	1.06554e-05	positive
MSTRG.24603.1	rhcgl1	0.960691	6.91942e-07	positive
MSTRG.24402.1	rhobtb2b	0.918758	2.42897e-05	positive
MSTRG.17204.1	rin1a	-0.906713	4.74915e-05	negtive
MSTRG.22845.1	rin1a	-0.920378	2.20235e-05	negtive
MSTRG.13304.1	rnf141	0.900127	6.60381e-05	positive
MSTRG.15708.1	rnf217	0.912342	3.51294e-05	positive
MSTRG.11726.1	rom1a	0.928936	1.26581e-05	positive
MSTRG.13384.1	rom1a	0.912978	3.39118e-05	positive
MSTRG.17275.1	rom1a	0.904562	5.30265e-05	positive
ENSDART00000145874	rorca	0.958504	9.03675e-07	positive
MSTRG.18722.1	rorca	0.905694	5.00547e-05	positive
MSTRG.4676.2	rpe65b	0.930507	1.13494e-05	positive
MSTRG.20112.1	rpl37	0.907276	4.61185e-05	positive
MSTRG.17667.1	rsrp1	-0.920385	2.20147e-05	negtive
MSTRG.11726.1	rtkn2a	0.933231	9.33636e-06	positive
MSTRG.17275.1	rtkn2a	0.902456	5.89273e-05	positive
MSTRG.18289.1	rtkn2a	0.921287	2.08282e-05	positive
MSTRG.23327.1	rtkn2a	0.907259	4.61612e-05	positive
MSTRG.67.1	rubcn	0.947648	2.83546e-06	positive
MSTRG.2462.3	s100w	0.90469	5.26833e-05	positive
MSTRG.5913.1	saga	0.909993	3.99339e-05	positive
ENSDART00000154809	scamp5b	0.912878	3.41007e-05	positive
MSTRG.13003.1	scamp5b	0.934817	8.30108e-06	positive
MSTRG.13308.1	scamp5b	0.978695	3.33561e-08	positive
MSTRG.24402.1	scarb1	0.960177	7.37651e-07	positive
MSTRG.24603.1	scarb1	0.925301	1.61427e-05	positive
MSTRG.13823.1	scd	0.965204	3.78902e-07	positive
MSTRG.21936.1	scd	0.902173	5.97567e-05	positive
MSTRG.1789.1	scg5;grem1a	-0.909434	4.11504e-05	negtive
MSTRG.22252.1	scg5;grem1a	0.942257	4.58653e-06	positive
MSTRG.4039.1	scg5;grem1a	-0.935257	8.03072e-06	negtive
MSTRG.8093.1	scn4bb	0.908802	4.25605e-05	positive
MSTRG.5913.1	scrt2	0.925328	1.61141e-05	positive
MSTRG.13823.1	sdha	0.938696	6.14888e-06	positive
MSTRG.24402.1	sdhaf2	0.905413	5.07793e-05	positive
MSTRG.24402.1	sdhb	0.966471	3.15441e-07	positive
MSTRG.24402.1	sdr39u1	0.914885	3.04541e-05	positive
MSTRG.20112.1	selenbp1	0.94725	2.94297e-06	positive
MSTRG.24402.1	selenoj	0.969399	2.00761e-07	positive
MSTRG.24402.1	selenoo1	0.952448	1.76752e-06	positive
MSTRG.24603.1	selenoo1	0.9024	5.90905e-05	positive
MSTRG.20989.1	selenow1	0.900864	6.37175e-05	positive
MSTRG.5913.1	sema6d	0.940799	5.18248e-06	positive
MSTRG.17978.1	serpinh2	0.905349	5.09465e-05	positive
MSTRG.4039.1	serpinh2	-0.924261	1.7267e-05	negtive
MSTRG.17275.1	si:busm1-57f23	0.907759	4.49677e-05	positive
MSTRG.10071.1	si:cabz01074946	0.965295	3.74033e-07	positive
MSTRG.12427.2	si:cabz01074946	0.984576	6.69969e-09	positive
MSTRG.20424.4	si:cabz01074946	0.955783	1.2357e-06	positive
MSTRG.20970.2	si:cabz01074946	0.980011	2.43059e-08	positive
MSTRG.7992.4	si:cabz01074946	0.975812	6.26156e-08	positive
MSTRG.21936.1	si:ch1073-13h15	0.927731	1.37394e-05	positive
MSTRG.24402.1	si:ch1073-13h15	0.907176	4.63608e-05	positive
ENSDART00000146634	si:ch1073-15f12	0.912938	3.39871e-05	positive
MSTRG.21936.1	si:ch1073-174d20	0.911508	3.67803e-05	positive
MSTRG.24402.1	si:ch1073-340i21	0.924773	1.67056e-05	positive
MSTRG.10102.2	si:ch1073-365p7	0.910766	3.82993e-05	positive
MSTRG.20459.19	si:ch1073-365p7	0.99596	8.42142e-12	positive
MSTRG.3264.1	si:ch1073-390k14	0.921661	2.03503e-05	positive
MSTRG.8093.1	si:ch1073-440b2	0.919662	2.30043e-05	positive
MSTRG.10281.1	si:ch1073-440p11	-0.907449	4.57056e-05	negtive
MSTRG.17275.1	si:ch1073-469d17	0.907459	4.56815e-05	positive
MSTRG.19838.1	si:ch211-106h4	0.918476	2.47019e-05	positive
MSTRG.24402.1	si:ch211-107o10	0.933535	9.13057e-06	positive
MSTRG.21936.1	si:ch211-113d11	0.900919	6.35495e-05	positive
MSTRG.24944.1	si:ch211-132b12	0.90753	4.55124e-05	positive
MSTRG.13003.1	si:ch211-132f19	0.928586	1.29648e-05	positive
MSTRG.21936.1	si:ch211-132f19	-0.905045	5.1742e-05	negtive
MSTRG.18722.1	si:ch211-133l5	0.923871	1.77046e-05	positive
MSTRG.23080.7	si:ch211-133l5	0.933907	8.88305e-06	positive
MSTRG.24402.1	si:ch211-149b19	0.928536	1.30089e-05	positive
MSTRG.5913.1	si:ch211-14i3	0.911812	3.61725e-05	positive
MSTRG.3264.1	si:ch211-153b23	0.928815	1.27634e-05	positive
MSTRG.26212.1	si:ch211-156j16	-0.900141	6.59942e-05	negtive
MSTRG.8093.1	si:ch211-156j16	-0.942179	4.61706e-06	negtive
MSTRG.18722.1	si:ch211-156p11;nlrp15	0.911323	3.71553e-05	positive
ENSDART00000145874	si:ch211-15d5	0.928572	1.29772e-05	positive
MSTRG.17978.1	si:ch211-15d5	0.90469	5.26837e-05	positive
MSTRG.17978.1	si:ch211-15d5	0.90469	5.26837e-05	positive
MSTRG.10717.1	si:ch211-196c10	0.914096	3.18498e-05	positive
ENSDART00000145874	si:ch211-198e20	0.959922	7.61312e-07	positive
MSTRG.20989.1	si:ch211-198e20	0.903496	5.59515e-05	positive
MSTRG.24402.1	si:ch211-198e20	0.902287	5.94216e-05	positive
MSTRG.17204.1	si:ch211-202h22	-0.907543	4.54796e-05	negtive
MSTRG.5932.1	si:ch211-202h22	-0.905614	5.02604e-05	negtive
MSTRG.20112.1	si:ch211-209j12	0.930368	1.14608e-05	positive
ENSDART00000145874	si:ch211-210c8	0.928825	1.27547e-05	positive
MSTRG.24402.1	si:ch211-210c8	0.964106	4.41773e-07	positive
MSTRG.13823.1	si:ch211-214p16	0.913416	3.30916e-05	positive
MSTRG.24402.1	si:ch211-214p16	0.962382	5.5693e-07	positive
MSTRG.20459.13	si:ch211-219a15	0.985778	4.47514e-09	positive
MSTRG.24603.1	si:ch211-225b11	0.94025	5.4225e-06	positive
MSTRG.3264.1	si:ch211-225b11	0.937458	6.78089e-06	positive
MSTRG.8093.1	si:ch211-225b11	0.905086	5.16347e-05	positive
ENSDART00000145874	si:ch211-226m16	0.926663	1.47582e-05	positive
MSTRG.24402.1	si:ch211-226m16	0.93494	8.22479e-06	positive
MSTRG.24402.1	si:ch211-231f6	0.935712	7.75847e-06	positive
MSTRG.24603.1	si:ch211-231f6	0.9148	3.0602e-05	positive
MSTRG.7775.1	si:ch211-232i5	-0.90766	4.52019e-05	negtive
MSTRG.24402.1	si:ch211-237l4	0.905526	5.04865e-05	positive
MSTRG.24402.1	si:ch211-240l19	0.929371	1.2284e-05	positive
MSTRG.19323.1	si:ch211-241j12	-0.905692	5.00588e-05	negtive
ENSDART00000145874	si:ch211-258f1	0.936179	7.4867e-06	positive
MSTRG.24402.1	si:ch211-261n11	0.950035	2.25453e-06	positive
MSTRG.12427.2	si:ch211-279g13	0.903431	5.61346e-05	positive
MSTRG.20970.2	si:ch211-279g13	0.9144	3.1307e-05	positive
MSTRG.7992.4	si:ch211-279g13	0.90643	4.81914e-05	positive
MSTRG.20281.1	si:ch211-284d12	-0.917689	2.58833e-05	negtive
ENSDART00000145874	si:ch73-181m17	0.927132	1.43039e-05	positive
MSTRG.17275.1	si:ch73-29l19	0.931511	1.05708e-05	positive
MSTRG.5872.1	si:ch73-29l19	0.933993	8.8273e-06	positive
MSTRG.4892.1	si:ch73-68b22	0.918509	2.46544e-05	positive
MSTRG.8330.1	si:ch73-68b22	0.90634	4.8416e-05	positive
ENSDART00000145874	si:dkey-100n23	0.950148	2.22955e-06	positive
MSTRG.24402.1	si:dkey-100n23	0.902175	5.97522e-05	positive
MSTRG.13823.1	si:dkey-103j14	0.92264	1.91424e-05	positive
MSTRG.20281.1	si:dkey-103j14	-0.924447	1.70618e-05	negtive
MSTRG.24402.1	si:dkey-104n9	0.921106	2.1062e-05	positive
MSTRG.24402.1	si:dkey-119m7;tube1	0.942721	4.40852e-06	positive
MSTRG.24603.1	si:dkey-119m7;tube1	0.928295	1.32245e-05	positive
MSTRG.13823.1	si:dkey-11k2	0.962335	5.6035e-07	positive
MSTRG.13823.1	si:dkey-14d8	0.98339	9.68483e-09	positive
MSTRG.13823.1	si:dkey-14d8	0.90878	4.261e-05	positive
MSTRG.24402.1	si:dkey-14d8	0.955603	1.2607e-06	positive
MSTRG.23606.2	si:dkey-166k12	0.904828	5.23161e-05	positive
MSTRG.8093.1	si:dkey-166k12	0.936977	7.03996e-06	positive
MSTRG.67.1	si:dkey-16p6	0.926413	1.50052e-05	positive
MSTRG.24402.1	si:dkey-190l8	0.922096	1.98067e-05	positive
MSTRG.24603.1	si:dkey-190l8	0.902031	6.0177e-05	positive
MSTRG.5913.1	si:dkey-195m11	0.937354	6.83645e-06	positive
ENSDART00000165137	si:dkey-19a16	0.937865	6.56765e-06	positive
MSTRG.12997.3	si:dkey-19a16	0.98031	2.25521e-08	positive
MSTRG.20459.19	si:dkey-19b23	0.934472	8.51843e-06	positive
MSTRG.14099.1	si:dkey-1d7	0.919027	2.39017e-05	positive
MSTRG.18289.1	si:dkey-210j14	0.928006	1.34863e-05	positive
MSTRG.23327.1	si:dkey-210j14	0.905507	5.05357e-05	positive
MSTRG.20459.13	si:dkey-222h21	0.965823	3.46778e-07	positive
MSTRG.13386.1	si:dkey-229d11	0.941999	4.68804e-06	positive
MSTRG.22276.1	si:dkey-22f5	0.916826	2.72285e-05	positive
MSTRG.23606.2	si:dkey-22f5	0.943315	4.1892e-06	positive
MSTRG.24402.1	si:dkey-239b22	0.962239	5.67441e-07	positive
MSTRG.24402.1	si:dkey-23o4	0.970015	1.81516e-07	positive
MSTRG.24603.1	si:dkey-23o4	0.910123	3.96557e-05	positive
MSTRG.4640.1	si:dkey-242g16	-0.917089	2.68116e-05	negtive
MSTRG.12427.2	si:dkey-25g12	0.911556	3.66838e-05	positive
MSTRG.20970.2	si:dkey-25g12	0.921592	2.04385e-05	positive
MSTRG.7992.4	si:dkey-25g12	0.910976	3.78643e-05	positive
MSTRG.10797.1	si:dkey-26i24	0.979632	2.66835e-08	positive
MSTRG.20425.24	si:dkey-26i24	0.960105	7.44298e-07	positive
MSTRG.2462.3	si:dkey-26i24	0.903439	5.61122e-05	positive
ENSDART00000145874	si:dkey-30j22	0.944914	3.64064e-06	positive
MSTRG.24402.1	si:dkey-30j22	0.910518	3.88174e-05	positive
MSTRG.24402.1	si:dkey-3d4	0.929904	1.18387e-05	positive
MSTRG.24402.1	si:dkey-4e7	0.948328	2.65929e-06	positive
MSTRG.4642.1	si:dkey-54j5	0.900284	6.55378e-05	positive
MSTRG.19838.1	si:dkey-65j6	0.914999	3.02568e-05	positive
MSTRG.24402.1	si:dkey-79p17;lct	0.948689	2.56931e-06	positive
MSTRG.24603.1	si:dkey-79p17;lct	0.922224	1.96482e-05	positive
ENSDART00000145874	si:dkey-82o10	0.92123	2.09005e-05	positive
MSTRG.24603.1	si:dkey-82o10	0.921676	2.03317e-05	positive
ENSDART00000136523	si:dkeyp-41f9	0.904745	5.25381e-05	positive
ENSDART00000145874	si:dkeyp-41f9	0.947505	2.87385e-06	positive
MSTRG.17978.1	si:dkeyp-68b7	0.913814	3.23597e-05	positive
MSTRG.24372.1	si:dkeyp-77c8	-0.974615	7.95496e-08	negtive
MSTRG.24603.1	si:dkeyp-86f7	0.901289	6.24104e-05	positive
MSTRG.15125.1	si:dkeyp-97a10	0.913219	3.34583e-05	positive
ENSDART00000154809	sirt7	-0.901224	6.26092e-05	negtive
MSTRG.13308.1	sirt7	-0.949409	2.39677e-06	negtive
MSTRG.3075.1	six3a	0.929131	1.24894e-05	positive
MSTRG.8426.1	six3a	0.903607	5.5642e-05	positive
MSTRG.10959.1	six7	0.919616	2.30675e-05	positive
MSTRG.17275.1	skp2	0.905475	5.06169e-05	positive
MSTRG.3264.1	slc13a1	0.93706	6.99497e-06	positive
MSTRG.4640.1	slc13a1	0.903978	5.46128e-05	positive
MSTRG.24402.1	slc15a1b	0.964177	4.37485e-07	positive
MSTRG.6696.1	slc17a6b	0.947581	2.85351e-06	positive
MSTRG.8093.1	slc19a2	0.942277	4.57874e-06	positive
MSTRG.24402.1	slc22a2	0.913362	3.31912e-05	positive
MSTRG.24402.1	slc23a2	0.951928	1.86466e-06	positive
MSTRG.21937.1	slc25a15b	0.925955	1.54652e-05	positive
MSTRG.17275.1	slc25a3a	0.931722	1.04134e-05	positive
MSTRG.5872.1	slc25a3a	0.922788	1.89648e-05	positive
MSTRG.24402.1	slc25a40	0.930392	1.14418e-05	positive
MSTRG.24603.1	slc25a40	0.91739	2.63432e-05	positive
MSTRG.3264.1	slc25a40	0.900883	6.3661e-05	positive
MSTRG.24402.1	slc25a47a	0.948651	2.57851e-06	positive
MSTRG.24603.1	slc25a47a	0.916032	2.85132e-05	positive
MSTRG.24402.1	slc26a3	0.985614	4.7363e-09	positive
MSTRG.24603.1	slc26a3	0.919465	2.32798e-05	positive
MSTRG.13823.1	slc27a6	0.910098	3.97086e-05	positive
MSTRG.21936.1	slc27a6	0.907249	4.61854e-05	positive
MSTRG.24402.1	slc27a6	0.921179	2.09666e-05	positive
MSTRG.24402.1	slc2a11l	0.941786	4.77281e-06	positive
MSTRG.13823.1	slc2a12	0.912416	3.49862e-05	positive
MSTRG.19476.1	slc34a2b	0.903744	5.52599e-05	positive
ENSDART00000138397	slc37a4b	0.905028	5.17854e-05	positive
MSTRG.13003.1	slc37a4b	0.905965	4.93616e-05	positive
MSTRG.2522.1	slc37a4b	0.915908	2.87192e-05	positive
MSTRG.24186.1	slc39a5	0.901605	6.14498e-05	positive
MSTRG.17275.1	slc43a2a	0.961919	5.91633e-07	positive
MSTRG.5872.1	slc43a2a	0.969915	1.8454e-07	positive
MSTRG.18722.1	slc47a2	0.916033	2.85112e-05	positive
MSTRG.24402.1	slc47a2	0.93897	6.01562e-06	positive
MSTRG.24603.1	slc47a2	0.935929	7.63134e-06	positive
MSTRG.291.1	slc47a3	0.908565	4.30968e-05	positive
MSTRG.24402.1	slc5a1	0.948004	2.74225e-06	positive
MSTRG.24603.1	slc5a1	0.938523	6.23415e-06	positive
MSTRG.3264.1	slc5a1	0.917496	2.61787e-05	positive
MSTRG.3031.1	slc7a2	0.903286	5.65429e-05	positive
MSTRG.20137.1	SLC9B2;bdh2	-0.907558	4.54447e-05	negtive
MSTRG.6851.1	SLC9B2;bdh2	0.907972	4.4467e-05	positive
MSTRG.11808.1	slkb	0.916347	2.79986e-05	positive
MSTRG.13384.1	slkb	0.91049	3.88774e-05	positive
MSTRG.17275.1	slkb	0.912968	3.39307e-05	positive
MSTRG.5872.1	slkb	0.912984	3.39004e-05	positive
MSTRG.67.1	smim12	0.907977	4.44568e-05	positive
MSTRG.13823.1	smpdl3b	0.930874	1.10602e-05	positive
MSTRG.17275.1	smyd2b;kcnk2b	0.909082	4.19304e-05	positive
MSTRG.13823.1	soul5	0.949035	2.48516e-06	positive
MSTRG.21936.1	soul5	0.911135	3.75372e-05	positive
MSTRG.24402.1	soul5	0.932447	9.88397e-06	positive
MSTRG.18289.1	sox11a	0.929394	1.2265e-05	positive
MSTRG.23327.1	sox11a	0.926288	1.5129e-05	positive
MSTRG.6696.1	sox11a	0.926584	1.48359e-05	positive
MSTRG.17275.1	sox11b	0.901295	6.23931e-05	positive
MSTRG.20112.1	spartb	0.909644	4.069e-05	positive
MSTRG.24402.1	spg7	0.918327	2.49218e-05	positive
MSTRG.13823.1	sqlea	0.982941	1.10571e-08	positive
MSTRG.17978.1	sqlea	0.903793	5.51237e-05	positive
MSTRG.20112.1	stk24a	0.952159	1.82095e-06	positive
MSTRG.24402.1	stk35l	0.92707	1.43627e-05	positive
MSTRG.2462.3	stmnd1	0.951711	1.90647e-06	positive
MSTRG.24402.1	stoml3b	0.940893	5.14266e-06	positive
MSTRG.3264.1	sult1st3	0.963192	5.00204e-07	positive
MSTRG.8093.1	sult1st3	0.919546	2.31657e-05	positive
MSTRG.21939.1	sult3st4	0.907275	4.61209e-05	positive
ENSDART00000145874	sult6b1	0.909063	4.19734e-05	positive
MSTRG.24402.1	surf1	0.935867	7.66773e-06	positive
MSTRG.67.1	surf1	0.918307	2.49522e-05	positive
MSTRG.17275.1	sv2ba	0.92314	1.85475e-05	positive
MSTRG.5872.1	sv2ba	0.909371	4.12891e-05	positive
MSTRG.6851.1	sv2ba	0.917146	2.67227e-05	positive
MSTRG.10630.2	syt1b	0.93076	1.11496e-05	positive
MSTRG.2459.5	syt1b	0.92823	1.32825e-05	positive
MSTRG.13155.1	tapbpl	0.902294	5.94008e-05	positive
MSTRG.26345.1	tapbpl	0.919273	2.355e-05	positive
MSTRG.9847.1	tatdn2	0.90783	4.48001e-05	positive
MSTRG.23606.2	tbrg4	0.931389	1.06636e-05	positive
MSTRG.24603.1	tbrg4	0.90562	5.02439e-05	positive
MSTRG.3264.1	tbrg4	0.902515	5.87528e-05	positive
MSTRG.20425.24	tbx16	0.908169	4.40093e-05	positive
MSTRG.24186.1	tecrl2b	0.90287	5.77266e-05	positive
MSTRG.4640.1	tefa	0.900477	6.49278e-05	positive
MSTRG.4892.1	TENT5A	0.913184	3.3523e-05	positive
MSTRG.3264.1	tlcd2	0.903306	5.6487e-05	positive
MSTRG.24402.1	tmem106ba	0.914756	3.06789e-05	positive
MSTRG.3264.1	tmem106ba	0.913585	3.27796e-05	positive
ENSDART00000145874	tmem176l.3a	0.90777	4.49417e-05	positive
MSTRG.18722.1	tmem176l.3a	0.939683	5.67916e-06	positive
MSTRG.22276.1	tmem177	0.914047	3.19379e-05	positive
MSTRG.23606.2	tmem177	0.93368	9.03347e-06	positive
MSTRG.17204.1	tmtc4	0.937325	6.8518e-06	positive
MSTRG.13003.1	tmub2	-0.901791	6.08909e-05	negtive
MSTRG.10622.1	tmx3a	0.911794	3.62086e-05	positive
MSTRG.10959.1	tmx3a	0.905194	5.13506e-05	positive
MSTRG.20112.1	tnks1bp1	0.911147	3.75141e-05	positive
MSTRG.13155.1	tph1a	0.900866	6.37133e-05	positive
MSTRG.5367.1	tpmt	0.939308	5.85436e-06	positive
MSTRG.10574.2	trim35-20	0.914374	3.13515e-05	positive
MSTRG.18090.2	trim35-20	0.919175	2.36892e-05	positive
MSTRG.20568.1	trim55b	-0.939558	5.73683e-06	negtive
MSTRG.13823.1	tspo	0.915468	2.94551e-05	positive
MSTRG.24402.1	tspo	0.954754	1.38397e-06	positive
MSTRG.10959.1	ttc19	-0.903341	5.63878e-05	negtive
MSTRG.25097.1	ucmab	0.918295	2.49696e-05	positive
MSTRG.13823.1	ucp2	0.908688	4.28178e-05	positive
MSTRG.24402.1	ucp2	0.938124	6.43509e-06	positive
ENSDART00000145874	ugt5a2;ugt5a1	0.949239	2.43679e-06	positive
MSTRG.24402.1	ugt5a2;ugt5a1	0.917923	2.55278e-05	positive
MSTRG.24603.1	ugt5a2;ugt5a1	0.923834	1.77467e-05	positive
MSTRG.8093.1	ugt5a2;ugt5a1	0.90033	6.53939e-05	positive
MSTRG.17275.1	umps	0.902797	5.79368e-05	positive
MSTRG.20112.1	unc45b	0.91656	2.76527e-05	positive
MSTRG.20112.1	unc45b	0.91656	2.76527e-05	positive
MSTRG.20112.1	uqcc1	0.907996	4.44108e-05	positive
MSTRG.24402.1	uqcc3	0.964146	4.39368e-07	positive
ENSDART00000145874	urod	0.927171	1.42664e-05	positive
MSTRG.24402.1	urod	0.960743	6.87358e-07	positive
MSTRG.24603.1	urod	0.90642	4.82167e-05	positive
MSTRG.18289.1	ush1ga	0.905468	5.06374e-05	positive
MSTRG.19323.1	ush1ga	0.951769	1.8952e-06	positive
MSTRG.23327.1	ush1ga	0.904649	5.27923e-05	positive
MSTRG.17275.1	vgll4b	0.936807	7.13323e-06	positive
MSTRG.5872.1	vgll4b	0.970874	1.57199e-07	positive
MSTRG.13823.1	vwa11	0.955316	1.30138e-06	positive
MSTRG.21936.1	vwa11	0.903714	5.53431e-05	positive
MSTRG.13155.1	wdr90	0.903382	5.6272e-05	positive
MSTRG.17275.1	wdr90	0.900293	6.5509e-05	positive
MSTRG.24402.1	xdh	0.940613	5.26275e-06	positive
MSTRG.13003.1	xpc	-0.92304	1.86659e-05	negtive
ENSDART00000145874	yipf1	0.904717	5.26104e-05	positive
MSTRG.24402.1	yipf1	0.905693	5.00563e-05	positive
MSTRG.13304.1	ypel2b	0.912262	3.52862e-05	positive
MSTRG.24402.1	zanl	0.960138	7.41275e-07	positive
MSTRG.24603.1	zanl	0.913256	3.33895e-05	positive
MSTRG.5872.1	zfand5a	0.917063	2.68525e-05	positive
ENSDART00000145874	zgc:100868	0.957919	9.68177e-07	positive
MSTRG.24402.1	zgc:100868	0.900045	6.63014e-05	positive
MSTRG.6851.1	zgc:109949	0.909462	4.10888e-05	positive
MSTRG.67.1	zgc:110366	0.909275	4.15003e-05	positive
MSTRG.17978.1	zgc:110410	-0.918898	2.40863e-05	negtive
MSTRG.20112.1	zgc:110410	-0.934462	8.52465e-06	negtive
MSTRG.17275.1	zgc:110789	0.910191	3.95107e-05	positive
ENSDART00000145874	zgc:111983	0.91394	3.2131e-05	positive
MSTRG.18722.1	zgc:111983	0.905549	5.04268e-05	positive
MSTRG.24402.1	zgc:111983	0.931805	1.03513e-05	positive
MSTRG.24402.1	zgc:112160	0.917692	2.58789e-05	positive
MSTRG.13823.1	zgc:113054	0.929006	1.25966e-05	positive
MSTRG.24402.1	zgc:113054	0.962483	5.49563e-07	positive
MSTRG.24402.1	zgc:136461	0.952644	1.73192e-06	positive
MSTRG.17978.1	zgc:153383	0.908377	4.35288e-05	positive
MSTRG.20112.1	zgc:153704	0.912735	3.43732e-05	positive
MSTRG.24402.1	zgc:153896	0.904061	5.43868e-05	positive
MSTRG.13003.1	zgc:153913	0.947344	2.91744e-06	positive
MSTRG.13308.1	zgc:153913	0.933458	9.18203e-06	positive
MSTRG.24402.1	zgc:153932	0.920468	2.19036e-05	positive
MSTRG.19050.1	zgc:154142	0.91383	3.23309e-05	positive
MSTRG.13308.1	zgc:158296	0.922607	1.91818e-05	positive
MSTRG.21671.2	zgc:158404	0.91394	3.2131e-05	positive
MSTRG.3264.1	zgc:162184	0.9258	1.56236e-05	positive
MSTRG.8093.1	zgc:162184	0.951343	1.979e-06	positive
MSTRG.24402.1	zgc:165423	0.943875	3.98992e-06	positive
MSTRG.3264.1	zgc:165423	0.910038	3.98373e-05	positive
ENSDART00000134051	zgc:171717	0.910417	3.90308e-05	positive
MSTRG.10630.2	zgc:171717	0.940139	5.47192e-06	positive
MSTRG.20459.30	zgc:171717	0.925829	1.55947e-05	positive
MSTRG.2459.5	zgc:171717	0.955843	1.22749e-06	positive
MSTRG.67.1	zgc:172341	0.902344	5.92536e-05	positive
MSTRG.11354.2	zgc:173575	0.921305	2.08048e-05	positive
MSTRG.11913.6	zgc:174164	0.916562	2.76495e-05	positive
MSTRG.21936.1	zgc:55943	-0.916404	2.79059e-05	negtive
ENSDART00000145874	zgc:56235	0.940002	5.53371e-06	positive
MSTRG.18722.1	zgc:56235	0.908479	4.32952e-05	positive
MSTRG.24402.1	zgc:56235	0.926096	1.53223e-05	positive
MSTRG.20137.1	zgc:64065	-0.931383	1.06684e-05	negtive
MSTRG.21936.1	zgc:64065	-0.918455	2.47327e-05	negtive
MSTRG.3264.1	zgc:65997	0.918367	2.48629e-05	positive
MSTRG.24402.1	zgc:73226	0.972569	1.16816e-07	positive
MSTRG.21936.1	zgc:92594	0.900437	6.50545e-05	positive
MSTRG.4640.1	zmat4a	-0.925262	1.61839e-05	negtive
MSTRG.24402.1	zmp:0000001316	0.91428	3.15192e-05	positive
MSTRG.24603.1	zmp:0000001316	0.944315	3.83901e-06	positive
MSTRG.25148.1	znf1074	0.909262	4.15291e-05	positive
MSTRG.10102.2	znf1177	0.915854	2.88077e-05	positive
MSTRG.5608.1	znf1177	0.951359	1.97568e-06	positive
ENSDART00000165137	znfl1	0.909425	4.1169e-05	positive
MSTRG.12997.3	znfl1	0.949608	2.35084e-06	positive
MSTRG.5913.1	zpax4	0.903412	5.61874e-05	positive

## Sheet: circRNA-mRNA co expression
Data1	Data2	rho	pvalue	relation
circRNA1739	aadacl4	-0.811994	0.00133641	negtive
circRNA1665	aanat1	0.849876	0.000464116	positive
ciRNA56	aatf	0.825772	0.00093621	positive
circRNA805	abi3b	0.839697	0.000632784	positive
circRNA1271	acot17	0.808411	0.00145931	positive
circRNA1739	acot9	0.832748	0.000772766	positive
circRNA122	acot9	0.843091	0.000572001	positive
circRNA1038	AL772241	0.874402	0.000198618	positive
circRNA122	AMDHD1	0.83073	0.000817578	positive
ciRNA74	and1;cops9	0.825539	0.000942108	positive
ciRNA56	and1;cops9	0.920762	2.15118e-05	positive
circRNA1713	and1;cops9	0.813074	0.00130098	positive
circRNA1629	and1;cops9	0.804296	0.00161094	positive
circRNA3173	ankk1	0.81463	0.00125122	positive
circRNA1718	ankk1	0.828701	0.000864636	positive
circRNA490	ankrd6a	0.812802	0.00130986	positive
ciRNA74	anxa2a	0.853826	0.000409029	positive
ciRNA56	anxa2a	0.903347	5.63712e-05	positive
circRNA1629	anxa2a	0.822565	0.00101977	positive
circRNA2771	aqp10a	0.832922	0.000768987	positive
circRNA1665	aqp7	0.857902	0.000357654	positive
ciRNA74	arf3b	0.82785	0.000884975	positive
ciRNA56	arf3b	0.885852	0.000125642	positive
circRNA700	arg2	0.855853	0.000382815	positive
circRNA1573	arg2	0.81492	0.0012421	positive
circRNA1818	arid3a	0.809308	0.00142777	positive
circRNA1300	arl5c	0.802163	0.00169415	positive
circRNA308	arrdc3b	-0.813001	0.00130337	negtive
circRNA1300	arsg	0.835644	0.000711791	positive
circRNA1665	asb10	0.836267	0.00069917	positive
circRNA401	aspm	-0.862316	0.000307827	negtive
ciRNA74	atxn1a	0.824524	0.000968071	positive
ciRNA74	atxn1a	0.824524	0.000968071	positive
ciRNA56	atxn1a	0.899427	6.83016e-05	positive
ciRNA56	atxn1a	0.899427	6.83016e-05	positive
circRNA1713	atxn1a	0.814212	0.00126443	positive
circRNA1713	atxn1a	0.814212	0.00126443	positive
circRNA148	AXL	0.816834	0.00118325	positive
circRNA1818	bag2	0.835997	0.000704613	positive
circRNA1173	bcl3	0.803913	0.00162565	positive
ciRNA56	bcl6ab	0.884526	0.0001328	positive
circRNA1247	bcl6ab	0.802967	0.0016624	positive
ciRNA56	bfsp2	0.891243	9.95735e-05	positive
circRNA3173	bhlhe40	0.806211	0.00153894	positive
ciRNA74	bnip3la	0.828843	0.000861263	positive
ciRNA56	bnip3la	0.840227	0.000622971	positive
circRNA1434	btf3	0.823456	0.000995991	positive
circRNA1573	BX294661	-0.816126	0.00120476	negtive
circRNA490	BX323820	0.802591	0.00167719	positive
circRNA1038	BX323820	0.84338	0.000567054	positive
circRNA758	BX548011	0.856064	0.000380155	positive
circRNA97	c1qtnf4;c6ast3;c6ast4	0.818825	0.00112432	positive
circRNA1665	C25H11orf96	0.842837	0.000576394	positive
ciRNA56	CABZ01066725	0.849277	0.000472944	positive
ciRNA74	CABZ01070631	0.855833	0.000383066	positive
ciRNA56	CABZ01070631	0.9171	2.67949e-05	positive
circRNA629	CABZ01077217	-0.88243	0.000144768	negtive
circRNA308	CABZ01088025	0.854536	0.000399688	positive
ciRNA74	CABZ01102038	0.826331	0.000922213	positive
ciRNA56	CABZ01102038	0.814102	0.00126793	positive
circRNA1713	CABZ01102038	0.844101	0.00055482	positive
circRNA1665	cacna2d4b	0.815391	0.00122741	positive
ciRNA74	camk1db	-0.802913	0.00166451	negtive
circRNA97	camk1ga	0.866572	0.000265084	positive
circRNA1247	camk1ga	0.838016	0.000664675	positive
circRNA1300	camk2b1	0.827466	0.000894274	positive
circRNA1665	camk2n2	0.839591	0.000634758	positive
circRNA805	capn2l	0.864437	0.000285909	positive
circRNA3452	car15	0.823614	0.000991835	positive
circRNA1573	cart2	0.80541	0.00156875	positive
circRNA1247	cat;ifitm5	0.816007	0.00120841	positive
ciRNA74	ccny	0.890474	0.000103007	positive
ciRNA56	ccny	0.875738	0.000188713	positive
circRNA1713	ccny	0.850235	0.000458885	positive
circRNA1173	cdr2l	-0.90053	6.4763e-05	negtive
circRNA401	cfb	-0.808574	0.00145352	negtive
circRNA1665	cfb	0.885214	0.000129048	positive
circRNA1247	cfd	0.862076	0.000310393	positive
circRNA2771	chn2	0.891307	9.92912e-05	positive
circRNA1625	cnbd1	0.859691	0.000336756	positive
circRNA1247	coa3a	0.807055	0.001508	positive
ciRNA56	col5a3b;si:ch1073-286c18	0.873804	0.000203179	positive
ciRNA74	cox17	0.844333	0.000550931	positive
circRNA1713	cox17	0.893688	8.92513e-05	positive
circRNA1247	cpa2;cpa4	0.85382	0.000409111	positive
circRNA1247	cpb1	0.81568	0.00121849	positive
circRNA979	CR788316	0.826151	0.000926705	positive
circRNA1330	CR788316	0.809408	0.00142427	positive
circRNA490	CR855320	0.940751	5.20318e-06	positive
circRNA1300	crestin	0.807969	0.00147506	positive
circRNA1031	crestin	0.813824	0.00127681	positive
ciRNA56	cryba1b	0.860769	0.00032464	positive
circRNA1247	cryba1b	0.806598	0.00152469	positive
circRNA1247	cryba1l1	0.915998	2.85695e-05	positive
ciRNA74	cryba2b	0.823859	0.00098538	positive
ciRNA56	cryba2b	0.90819	4.39598e-05	positive
circRNA1247	cryba4	0.862444	0.000306477	positive
circRNA1247	crybb1	0.802943	0.00166333	positive
ciRNA56	crybb1l1	0.890115	0.00010464	positive
circRNA1247	crybgx	0.911121	3.75673e-05	positive
circRNA401	crygm4	-0.835593	0.000712833	negtive
circRNA1665	crygm4	0.821425	0.00105081	positive
ciRNA56	crygmxl2	0.853855	0.000408645	positive
ciRNA56	crygn2	0.870373	0.00023095	positive
ciRNA74	CT583728	0.880376	0.000157302	positive
circRNA1835	CT583728	0.815964	0.00120974	positive
circRNA1835	CT583728	0.821303	0.00105418	positive
circRNA1713	CT583728	0.868979	0.000243041	positive
circRNA1713	CT583728	0.886829	0.000120557	positive
circRNA1173	ctrl	0.824665	0.000964437	positive
circRNA853	CU929391	0.843683	0.000561879	positive
circRNA1247	cubn	0.812978	0.00130412	positive
circRNA1623	cx52	0.829412	0.000847919	positive
circRNA1247	cxcr1	0.809808	0.00141041	positive
circRNA1300	cyp11c1	0.862795	0.00030277	positive
circRNA1434	cyp2ad6	0.802152	0.00169458	positive
circRNA1247	cyp2k8	0.842664	0.000579399	positive
circRNA1137	cyp2k8	0.800922	0.00174406	positive
circRNA1247	dhodh	0.828289	0.00087444	positive
circRNA1247	dhrs1	0.808729	0.00144806	positive
circRNA1247	dhrs11b;zgc:92630	0.812994	0.00130358	positive
circRNA1247	dhrs13a	0.822874	0.00101146	positive
circRNA1665	dhx30	-0.831228	0.000806332	negtive
circRNA3173	dkk2	0.844006	0.000556415	positive
circRNA1718	dkk2	0.809446	0.00142296	positive
ciRNA74	dlg4a	0.800306	0.00176921	positive
ciRNA56	dlg4a	0.864592	0.000284351	positive
circRNA1247	dnah7	0.838454	0.000656243	positive
circRNA1739	dnajc4	-0.853562	0.000412547	negtive
circRNA1247	dpep1	0.833429	0.000758064	positive
ciRNA74	dtd1	0.924234	1.72977e-05	positive
ciRNA56	dtd1	0.927829	1.36484e-05	positive
circRNA1629	dtd1	0.840582	0.000616485	positive
circRNA1835	eda	0.881074	0.000152951	positive
circRNA1625	eda	0.855553	0.000386602	positive
ciRNA56	eef1a1a	0.865838	0.000272098	positive
circRNA1665	elovl4b	0.806808	0.00151701	positive
circRNA1623	enkur	0.84623	0.000519917	positive
circRNA1006	enkur	0.831385	0.000802823	positive
circRNA1271	ENSDARG00000005626	0.879697	0.000161624	positive
circRNA97	eps8l3a	0.82795	0.000882581	positive
ciRNA56	erc1b;ERC1	0.827329	0.000897624	positive
ciRNA74	espn	0.831818	0.000793159	positive
ciRNA56	espn	0.839913	0.000628772	positive
circRNA1247	etfa	0.820861	0.00106644	positive
circRNA1713	fabp1b	0.859101	0.000343547	positive
circRNA1247	fah	0.814501	0.00125529	positive
circRNA3452	fam113	0.801692	0.00171293	positive
circRNA97	fam169ab	0.800094	0.00177795	positive
circRNA1038	fbxl3l	0.823125	0.00100478	positive
circRNA1300	fbxo25	0.818267	0.0011406	positive
circRNA2311	fgf19	-0.839468	0.000637057	negtive
circRNA2311	fgf19	-0.839468	0.000637058	negtive
circRNA1665	fkbp2	0.841681	0.000596685	positive
ciRNA56	fkbp4	0.847264	0.000503595	positive
circRNA1665	flot2b	0.803502	0.00164154	positive
ciRNA27	FO704779	-0.807515	0.00149136	negtive
circRNA401	fscn2b	-0.800373	0.00176649	negtive
ciRNA74	g6pca	-0.882799	0.000142602	negtive
circRNA1713	g6pca	-0.813835	0.00127647	negtive
circRNA1173	gda	0.800566	0.00175858	positive
circRNA1247	ggt1b	0.844714	0.00054459	positive
circRNA3173	ghdc	0.804641	0.00159776	positive
ciRNA74	glis1b	0.820615	0.00107331	positive
ciRNA56	glis1b	0.855012	0.000393524	positive
circRNA1247	glrx5	0.898327	7.19841e-05	positive
circRNA853	gltpb	0.805575	0.00156256	positive
circRNA1247	gng13a	0.896929	7.68839e-05	positive
circRNA3173	gpr12	-0.804549	0.00160126	negtive
ciRNA56	grhl1	0.86541	0.000276262	positive
circRNA805	grtp1b	0.824411	0.000971014	positive
circRNA1247	grtp1b	0.801844	0.00170687	positive
circRNA97	gsto2	0.817983	0.00114896	positive
circRNA1247	gsto2	0.818267	0.00114061	positive
ciRNA56	gtf2a1l	0.816571	0.00119121	positive
circRNA1247	gtf2a1l	0.803768	0.00163122	positive
circRNA980	guca1c	-0.827714	0.000888268	negtive
circRNA1038	guca1e	0.800695	0.00175329	positive
circRNA1739	HACD4	-0.810632	0.00138216	negtive
circRNA1623	her8	0.817675	0.00115807	positive
circRNA1665	hmgn2	0.808172	0.00146778	positive
circRNA1665	hmgn6	0.837131	0.000681972	positive
circRNA401	hoxb8b	-0.817538	0.00116216	negtive
ciRNA74	hspa5	0.900819	6.38591e-05	positive
ciRNA56	hspa5	0.922323	1.95272e-05	positive
circRNA1713	hspa5	0.820701	0.00107089	positive
circRNA1629	hspa5	0.849511	0.000469485	positive
circRNA1247	hspa8b	0.855208	0.000391012	positive
circRNA1665	hspb9	0.92575	1.56751e-05	positive
circRNA1247	hspe1	0.829864	0.000837404	positive
ciRNA56	hyou1	0.847143	0.000505473	positive
circRNA490	impg2a	0.871815	0.000218936	positive
circRNA1434	insl3	0.836141	0.000701707	positive
ciRNA56	itcha	0.809459	0.0014225	positive
circRNA97	JMJD8	0.802359	0.00168636	positive
circRNA1031	kank1b	0.825128	0.000952566	positive
circRNA1665	kcna6a	0.826642	0.000914488	positive
circRNA1665	kcne4	0.90258	5.85647e-05	positive
circRNA1247	kcnj2a	0.83298	0.000767723	positive
circRNA401	kcnv2b	-0.810185	0.00139742	negtive
ciRNA56	khdc4	0.88578	0.000126019	positive
circRNA3223	kitlgb	-0.875394	0.000191227	negtive
circRNA97	klb	0.804287	0.00161127	positive
circRNA1247	klb	0.813405	0.00129029	positive
circRNA345	klhl10b	0.875614	0.000189622	positive
ciRNA56	krt5	0.818377	0.00113737	positive
circRNA3173	l3mbtl2	0.811288	0.00135997	positive
circRNA1718	l3mbtl2	0.830136	0.000831147	positive
circRNA1247	lgalsla	0.890988	0.0001007	positive
ciRNA56	lgsn	0.883132	0.000140674	positive
circRNA401	lhx1a	-0.838535	0.000654712	negtive
circRNA3360	lhx1b	-0.802739	0.00167136	negtive
circRNA1573	lin28a	-0.802947	0.00166318	negtive
ciRNA56	lin54	0.884909	0.000130699	positive
ciRNA74	LO018197	0.817343	0.00116796	positive
ciRNA56	LO018197	0.870038	0.00023381	positive
circRNA1573	lrata	-0.82987	0.000837266	negtive
circRNA1038	lrrc75bb	0.892041	9.61089e-05	positive
circRNA1665	ly6pge	0.825183	0.000951158	positive
ciRNA56	lztfl1	0.882022	0.000147197	positive
circRNA1247	marc1	0.860478	0.00032787	positive
circRNA1665	marcksl1b	0.800106	0.00177745	positive
circRNA1754	marveld3	-0.857764	0.00035931	negtive
circRNA1754	mc5ra	-0.80609	0.00154341	negtive
ciRNA56	mid1ip1l	0.838577	0.000653905	positive
circRNA3173	mis18bp1	-0.81986	0.00109459	negtive
circRNA1665	mkrn2os	0.84973	0.000466257	positive
circRNA1739	mlxipl	-0.852852	0.000422106	negtive
circRNA1736	mob1bb	0.811391	0.00135651	positive
circRNA3452	mybl1	-0.820386	0.00107972	negtive
circRNA1031	naa50	0.820274	0.00108287	positive
ciRNA74	nap1l4a	0.897217	7.58537e-05	positive
circRNA74	nap1l4a	0.850403	0.000456448	positive
circRNA1713	nap1l4a	0.909082	4.19314e-05	positive
circRNA1173	napepld	0.813606	0.00128381	positive
circRNA2581	NCEH1	0.80615	0.00154118	positive
circRNA1247	ndufaf4	0.855753	0.000384069	positive
circRNA629	neu3	0.901755	6.10003e-05	positive
circRNA3173	nfatc2b	-0.825145	0.000952117	negtive
circRNA3048	nlrc5	0.82898	0.000858043	positive
circRNA448	npm2b	0.856988	0.000368706	positive
circRNA1300	nr1d4b	0.857923	0.000357408	positive
circRNA1665	nr4a1	0.956954	1.0827e-06	positive
circRNA401	nrn1b	-0.862636	0.000304441	negtive
ciRNA74	nsdhl	0.801178	0.00173365	positive
circRNA1713	nsdhl	0.83881	0.000649462	positive
circRNA1718	nsrp1	0.803135	0.00165582	positive
circRNA97	oat	0.812051	0.00133454	positive
circRNA308	ogfrl2	0.905962	4.9369e-05	positive
circRNA758	olfcq1	0.853321	0.000415776	positive
circRNA1351	olfcq1	0.808171	0.00146784	positive
circRNA401	opn1mw2	-0.868183	0.000250165	negtive
circRNA1247	otud7b	0.871515	0.0002214	positive
ciRNA74	pard3aa	0.817885	0.00115186	positive
circRNA1665	pcgf6	0.852172	0.000431438	positive
circRNA1665	pcgf6	0.852172	0.000431438	positive
circRNA1247	pde5aa	0.852599	0.000425562	positive
ciRNA74	pdzk1	0.813267	0.00129474	positive
circRNA97	pdzk1	0.810917	0.00137249	positive
circRNA401	penkb	-0.851097	0.000446504	negtive
circRNA1665	pfkfb4b	0.846343	0.000518113	positive
ciRNA74	pfn2l	-0.814343	0.00126029	negtive
ciRNA56	pfn2l	-0.875588	0.000189805	negtive
circRNA1713	pfn2l	-0.903014	5.73142e-05	negtive
circRNA1629	pfn2l	-0.817591	0.00116056	negtive
circRNA1247	phospho2	0.908514	4.3214e-05	positive
circRNA3173	pimr189	0.818432	0.00113578	positive
circRNA1718	pimr189	0.816709	0.00118701	positive
circRNA1247	pimr190	0.811255	0.00136108	positive
circRNA1718	pimr61	0.809673	0.00141507	positive
circRNA1247	pink1	0.828198	0.000876613	positive
circRNA1300	pknox2	0.804243	0.00161298	positive
circRNA1665	pmp22b	0.80602	0.00154601	positive
circRNA1247	pof1b	0.818472	0.00113461	positive
circRNA97	polm	0.842362	0.000584665	positive
circRNA1300	ponzr4	0.827444	0.000894819	positive
circRNA1631	popdc3	-0.808796	0.00144568	negtive
circRNA1031	pou2f1b	0.876475	0.000183425	positive
circRNA3452	pou4f2	-0.8602	0.000330993	negtive
circRNA97	pparg	0.842713	0.000578539	positive
circRNA1137	ppp1r1b	0.892299	9.50072e-05	positive
circRNA1665	prkg1b	0.857713	0.000359923	positive
circRNA629	proser3	0.86758	0.00025567	positive
circRNA2581	pstpip1a	0.842976	0.000573996	positive
circRNA401	ptger4a	-0.818303	0.00113953	negtive
circRNA1739	ptpn2a	-0.845373	0.000533763	negtive
ciRNA74	rab11fip5a	0.833863	0.000748817	positive
circRNA3452	rab14l	-0.846851	0.000510064	negtive
ciRNA74	rad54l2	0.867775	0.000253882	positive
ciRNA56	rad54l2	0.804051	0.00162032	positive
circRNA97	rasef	0.842833	0.000576456	positive
circRNA1573	rbm46	-0.806503	0.00152818	negtive
circRNA401	rcvrna	-0.835172	0.000721462	negtive
circRNA401	rcvrna	-0.835172	0.000721462	negtive
circRNA1300	rcvrna	0.845101	0.000538212	positive
circRNA1300	rcvrna	0.845101	0.000538212	positive
circRNA1842	renbp	0.806981	0.00151068	positive
circRNA1665	rin1a	-0.814882	0.00124331	negtive
circRNA805	rln3b	-0.895063	8.38281e-05	negtive
circRNA1842	rmdn2	0.844604	0.000546421	positive
circRNA1247	rnf217	0.829988	0.000834537	positive
circRNA1665	rom1a	0.804757	0.00159338	positive
circRNA805	rpe65a	0.812685	0.00131368	positive
circRNA1665	rpe65b	0.807035	0.00150871	positive
ciRNA56	rsrp1	0.812567	0.00131753	positive
circRNA2581	runx2a	0.812318	0.00132572	positive
circRNA629	s100w	0.802292	0.001689	positive
circRNA1247	sat1a	0.800613	0.00175664	positive
circRNA1665	scamp5b	0.811976	0.00133702	positive
circRNA1434	scd	0.805763	0.00155556	positive
ciRNA74	scg5;grem1a	0.847659	0.000497459	positive
ciRNA56	scg5;grem1a	0.915898	2.87354e-05	positive
circRNA1665	scn4aa	0.802668	0.00167415	positive
circRNA629	sdsl	0.835124	0.00072245	positive
circRNA1247	selenbp1	0.833067	0.000765845	positive
circRNA1625	selenoo2	0.803657	0.00163553	positive
ciRNA41	selp	-0.848298	0.000487658	negtive
circRNA1300	sema6d	0.83655	0.000693497	positive
circRNA97	serpinb1l3	0.807427	0.0014945	positive
circRNA2771	SFMBT1	0.937705	6.65115e-06	positive
ciRNA74	sh2d4a	0.882262	0.000145767	positive
circRNA308	shfl	0.825937	0.000932072	positive
circRNA97	SHLD2	-0.842988	0.000573777	negtive
circRNA2581	SHLD2	-0.851374	0.000442588	negtive
ciRNA74	si:cabz01007812	0.83888	0.000648135	positive
circRNA1713	si:cabz01007812	0.837075	0.000683061	positive
circRNA3312	si:cabz01074946	0.840566	0.000616759	positive
circRNA2211	si:cabz01074946	0.814109	0.00126773	positive
circRNA3244	si:ch1073-15f12	0.89223	9.52995e-05	positive
circRNA758	si:ch1073-365p7	0.80007	0.00177895	positive
ciRNA56	si:ch211-125o16	0.903979	5.46119e-05	positive
circRNA1665	si:ch211-132b12	0.853503	0.000413327	positive
circRNA1665	si:ch211-150o23	0.81923	0.00111261	positive
circRNA308	si:ch211-157j23	0.880122	0.000158905	positive
circRNA699	si:ch211-167j9	0.880732	0.00015507	positive
circRNA3173	si:ch211-188c16	0.806509	0.00152796	positive
circRNA1835	si:ch211-188p14	0.816275	0.00120021	positive
circRNA1173	si:ch211-195b11	0.80521	0.00157627	positive
circRNA1665	si:ch211-209j10	0.834327	0.000739033	positive
ciRNA74	si:ch211-232i5	0.830991	0.000811674	positive
circRNA74	si:ch211-232i5	0.810945	0.00137155	positive
circRNA3244	si:ch211-246m6	-0.867907	0.000252676	negtive
ciRNA74	si:ch211-255g12	0.874568	0.000197368	positive
ciRNA56	si:ch211-255g12	0.921161	2.09897e-05	positive
circRNA1713	si:ch211-255g12	0.816752	0.00118573	positive
circRNA1629	si:ch211-255g12	0.810277	0.00139429	positive
circRNA1739	si:ch211-274p24	0.836379	0.000696918	positive
circRNA1623	si:ch211-274p24	0.823326	0.000999442	positive
circRNA1713	si:ch73-21k16	0.804358	0.00160854	positive
circRNA629	si:ch73-31d8	0.810924	0.00137225	positive
circRNA1835	si:ch73-31d8	0.956819	1.09953e-06	positive
circRNA1625	si:ch73-31d8	0.83642	0.000696105	positive
circRNA3244	si:ch73-352p4	0.844238	0.000552522	positive
circRNA1842	si:ch73-352p4	0.856585	0.000373675	positive
circRNA1038	si:ch73-68b22	0.807547	0.00149018	positive
circRNA1247	si:dkey-111k8	0.824987	0.00095616	positive
circRNA700	si:dkey-11o18	0.82578	0.000936014	positive
circRNA1247	si:dkey-11o18	0.833856	0.000748977	positive
circRNA1754	si:dkey-152b24	-0.842995	0.000573657	negtive
circRNA979	si:dkey-159n16	0.852093	0.000432539	positive
circRNA3244	si:dkey-16b10	0.811961	0.00133752	positive
circRNA1842	si:dkey-16b10	0.86479	0.000282379	positive
circRNA1718	si:dkey-16b10	0.819669	0.00110005	positive
circRNA1247	si:dkey-16p6	0.853825	0.000409041	positive
circRNA1300	si:dkey-195m11	0.842552	0.000581341	positive
circRNA980	si:dkey-19a16	0.856817	0.000370804	positive
circRNA1623	si:dkey-19a16	0.889778	0.000106192	positive
circRNA1038	si:dkey-216e24	0.846424	0.000516826	positive
circRNA3452	si:dkey-222h21	0.805857	0.00155206	positive
circRNA1842	si:dkey-239b22	0.823446	0.000996275	positive
circRNA1434	si:dkey-26i24	0.804957	0.00158579	positive
circRNA3173	si:dkey-29j8	-0.817509	0.00116301	negtive
circRNA3452	si:dkey-30c15	0.84124	0.000604555	positive
circRNA1300	si:dkey-56f14	0.835625	0.000712167	positive
circRNA401	si:dkey-66i24	-0.852547	0.00042628	negtive
circRNA1665	si:dkey-70b23	0.802531	0.00167954	positive
circRNA2771	si:dkey-92i15	0.850118	0.00046058	positive
circRNA3244	si:dkeyp-53e4	0.809197	0.00143163	positive
circRNA2581	sirt7	0.81832	0.00113906	positive
circRNA1665	six3a	0.804362	0.00160841	positive
circRNA629	six7	-0.821579	0.00104656	negtive
circRNA1173	slc13a1	0.827268	0.000899113	positive
circRNA1665	slc17a6b	0.863313	0.000297366	positive
circRNA1623	slc22a5	0.830059	0.000832921	positive
circRNA308	slc25a27	0.824258	0.000974986	positive
circRNA1173	slc34a2a	0.82584	0.000934498	positive
circRNA1665	slc39a5	0.809258	0.00142951	positive
circRNA1665	slc43a1b	0.814324	0.00126088	positive
circRNA1173	slc47a3	0.864054	0.000289776	positive
circRNA1665	sox11a	0.863747	0.000292897	positive
circRNA3452	sox4a	-0.855148	0.00039177	negtive
ciRNA56	spartb	0.812557	0.00131785	positive
ciRNA74	specc1lb	0.8184	0.00113671	positive
ciRNA56	specc1lb	0.802193	0.00169296	positive
circRNA1300	stard13a	0.833309	0.000760637	positive
circRNA1754	stard4	-0.807048	0.00150827	negtive
ciRNA56	stk35	0.928698	1.28659e-05	positive
circRNA1712	stk35	0.82828	0.00087466	positive
circRNA1629	stk35	0.841374	0.000602167	positive
circRNA1434	stmnd1	0.819163	0.00111456	positive
circRNA1173	sult1st3	0.818783	0.00112553	positive
circRNA1247	sult6b1	0.819068	0.0011173	positive
circRNA1665	sv2ba	0.868375	0.000248435	positive
circRNA1625	swap70a	0.827345	0.000897218	positive
circRNA700	sybu	0.801478	0.00172155	positive
circRNA1247	sybu	0.835475	0.000715249	positive
circRNA3173	sycn	0.800365	0.00176679	positive
circRNA448	syt1b	0.831844	0.000792581	positive
circRNA1718	tas1r1	0.829707	0.000841043	positive
circRNA3173	tbx20	0.861704	0.000314399	positive
circRNA1247	tbxas1	0.862489	0.000305992	positive
circRNA1665	tecrl2b	0.835806	0.000708491	positive
circRNA1038	TENT5A	0.86078	0.000324514	positive
circRNA97	tfcp2l1	0.806293	0.0015359	positive
circRNA1665	tlcd5b	0.813361	0.00129169	positive
circRNA1835	tm4sf4	0.876793	0.000181173	positive
circRNA1818	TMCC1	0.832848	0.000770577	positive
circRNA1173	tmem106ba	0.806285	0.0015362	positive
circRNA1247	tmem82	0.833578	0.000754892	positive
ciRNA74	tmub2	0.864324	0.000287046	positive
circRNA1665	tmx3a	0.885642	0.000126754	positive
circRNA97	tpmt	0.845822	0.000526477	positive
circRNA1173	tpmt	0.893628	8.94924e-05	positive
ciRNA56	traf3ip2l	0.941712	4.8025e-06	positive
circRNA1629	traf3ip2l	0.814368	0.0012595	positive
circRNA1247	traf3ip2l	0.808287	0.0014637	positive
circRNA1835	trim35-28	0.872696	0.000211841	positive
ciRNA74	trim35-30	0.833241	0.000762104	positive
circRNA1351	trim35-34	0.817998	0.00114853	positive
circRNA3452	uacab	-0.802243	0.00169095	negtive
circRNA1247	UBB;ubb	0.881704	0.000149108	positive
circRNA308	ubn1	0.846216	0.000520144	positive
circRNA3173	ubxn2a	0.839915	0.000628735	positive
ciRNA74	ucmab	-0.874743	0.000196055	negtive
circRNA1247	uqcc2	0.852804	0.000422765	positive
circRNA951	usp21	0.806016	0.00154614	positive
circRNA1038	usp30	0.830348	0.000826287	positive
circRNA1665	vgll4b	0.811821	0.00134216	positive
circRNA1271	vil1	-0.809657	0.00141561	negtive
circRNA3452	vmo1a	0.825004	0.000955723	positive
circRNA1573	vwa10	0.803552	0.00163958	positive
circRNA1300	wdr34;setb	0.821918	0.00103729	positive
circRNA1137	ypel2b	0.836131	0.000701903	positive
circRNA1665	zfand5a	0.844663	0.000545441	positive
circRNA1173	zgc:103681	0.867447	0.000256899	positive
circRNA1665	zgc:109949	0.852112	0.000432271	positive
circRNA1247	zgc:110339	0.819875	0.00109417	positive
circRNA97	zgc:110699	-0.81466	0.00125029	negtive
circRNA1300	zgc:113337	0.806989	0.00151042	positive
circRNA1173	zgc:158404	0.836578	0.00069293	positive
circRNA1247	zgc:163073	0.903254	5.66327e-05	positive
circRNA1247	zgc:163083	0.806253	0.00153738	positive
circRNA308	zgc:171717	0.840558	0.000616914	positive
circRNA1173	zgc:171717	0.805325	0.00157194	positive
circRNA1300	zgc:173702	0.822341	0.00102582	positive
circRNA1031	zgc:173702	0.849174	0.000474477	positive
circRNA3452	zgc:173709	0.84022	0.000623113	positive
circRNA2581	znf1042	0.804005	0.00162211	positive
circRNA490	znf1091	0.803232	0.00165205	positive
circRNA1351	znf1177	0.843969	0.000557048	positive
circRNA1038	znf980;znf1107	0.803242	0.00165165	positive
circRNA980	znfl1	0.87903	0.00016596	positive
circRNA1623	znfl1	0.889057	0.000109574	positive
circRNA1300	zpax4	0.83145	0.000801351	positive
